# Supplementary material for: Mouse TH2 cell extracellular vesicles promote eosinophil survival through the surface cytokine cargo IL-3
Source: J Allergy Clin Immunol. Author manuscript; Available in PMC 2026 Jun 30. (PMC13318181; doi:10.1016/j.jaci.2025.05.027)
Supplement: 2 [file NIHMS2177599-supplement-2.xlsx]

## Sheet: Sheet1
Gene Name	Base Mean	Log2FC (EV/vehicle)	lfcSE	stat	pvalue	padj
Gvin-ps4	499.414	9.83687	0.849414	-11.5808	5.16e-31	1.9e-29
Ccn3	616.623	9.40237	0.658481	-14.2789	2.96e-46	2.11e-44
Retnla	2248.8	7.80208	0.447956	-17.4171	6.12e-68	8.64e-66
Serpina3g	676.285	7.60245	0.620837	-12.2455	1.78e-34	7.8e-33
Ccl24	80.8644	7.20116	0.90332	-7.97188	1.56e-15	2.43e-14
Tmed2b	74.6062	7.08077	0.961427	-7.36485	1.77e-13	2.4e-12
Car4	654.594	6.94537	0.299363	-23.2005	4.5e-119	1.47e-116
Aifm3	64.3145	6.8679	0.910123	-7.54612	4.48e-14	6.31e-13
Neb	1914.07	6.7121	0.174863	-38.385	0	1e-300
Arg1	657.299	6.67806	0.947026	-7.05161	1.77e-12	2.18e-11
Lipg	8797.6	6.54441	0.0967272	-67.6585	0	1e-300
Clnk	36.8187	6.05208	0.965301	-6.26963	3.62e-10	3.69e-09
Gm14400	32.2729	5.85843	0.971637	-6.02945	1.65e-09	1.58e-08
Lama5	6398.78	5.60755	0.0831291	-67.4559	0	1e-300
Gm2026	24.4021	5.44173	1.09138	-4.98608	6.16e-07	4.42e-06
Serpina3f	23.4186	5.38319	1.02763	-5.23845	1.62e-07	1.25e-06
Gm9531	23.263	5.3676	1.26004	-4.25988	2.05e-05	0.000116123
Trgc1	22.9128	5.35218	1.01945	-5.25007	1.52e-07	1.18e-06
Rnf152	22.2133	5.3071	1.036	-5.12267	3.01e-07	2.25e-06
Ikzf4	370.8	5.30423	0.265268	-19.9957	6e-89	1.31e-86
Asb2	1759.73	5.27205	0.373972	-14.0974	3.94e-45	2.7e-43
Mgl2	27.3523	5.1801	0.902725	-5.7383	9.56e-09	8.41e-08
Socs1	2225.54	5.08099	0.305964	-16.6065	6.26e-62	7.46e-60
Hbb-y	18.8843	5.06348	1.05316	-4.80789	1.53e-06	1.03e-05
Gvin1	3893.24	5.00834	1.57267	-3.1846	0.00144954	0.00563455
Enah	5346.76	4.97681	0.260784	-19.084	3.43e-81	6.45e-79
Adora2b	1024.22	4.94877	0.17264	-28.6652	1.04e-180	7.59e-178
Bcl2a1a	571.226	4.78316	0.418284	-11.4352	2.79e-30	9.88e-29
Adra2a	1061.94	4.76857	0.156773	-30.417	3.28e-203	3.2e-200
Gbp3	14.1208	4.6304	1.13202	-4.09039	4.31e-05	0.000230483
Gzmb	13.4085	4.55127	1.12483	-4.0462	5.21e-05	0.000273715
Zbp1	546.425	4.50223	0.600135	-7.50203	6.28e-14	8.76e-13
Iigp1	12.8382	4.48537	1.18176	-3.7955	0.000147346	0.00071386
Gem	37.4833	4.46158	0.676857	-6.59161	4.35e-11	4.83e-10
C2cd4a	12.332	4.42117	1.17824	-3.75235	0.000175184	0.000834672
Cish	7791.4	4.36124	0.0745113	-58.5312	0	1e-300
Fam3b	19.9155	4.35512	0.945637	-4.60549	4.12e-06	2.6e-05
Ccl7	127.612	4.32513	0.437715	-9.88117	5.02e-23	1.23e-21
Gm5456	11.4103	4.30539	1.16938	-3.68179	0.000231606	0.00107419
Tgm1	729.49	4.23527	0.207275	-20.4331	8.49e-93	2.11e-90
Kcnk5	154.979	4.17233	0.337072	-12.3782	3.43e-35	1.57e-33
Cd226	246.621	4.13865	0.310832	-13.3148	1.9e-40	1.05e-38
Gm5733	34.4774	4.11074	0.707022	-5.81416	6.09e-09	5.51e-08
Gm11847	9.95849	4.09448	1.21895	-3.35902	0.00078219	0.0032387
Spint1	122.15	4.08849	0.995974	-4.10502	4.04e-05	0.000217566
Tgtp2	112.042	4.07786	0.425762	-9.5778	9.91e-22	2.25e-20
Gm16363	21.8509	4.07722	0.851739	-4.78694	1.69e-06	1.13e-05
Hbb-bt	64.0246	4.01249	1.19451	-3.35911	0.000781938	0.00323858
Gm49358	9.39843	4.003	1.39425	-2.87109	0.00409059	0.0140306
Gm42417	9.33573	4.00086	1.26175	-3.1709	0.0015197	0.00588231
Vmn2r96	9.33039	3.99653	1.2398	-3.22353	0.00126621	0.00501086
Trav4-3	9.23593	3.98041	1.2223	-3.25648	0.00112802	0.00450532
Grm6	176.084	3.9765	0.351296	-11.3195	1.05e-29	3.59e-28
Upp1	1222.88	3.96991	0.14008	-28.3403	1.1e-176	7.36e-174
Tspan8	9.11762	3.96252	1.21676	-3.25661	0.00112752	0.00450456
C7	57.0381	3.94823	0.505079	-7.81706	5.41e-15	8.02e-14
Adora2a	406.287	3.90937	0.205447	-19.0286	9.88e-81	1.83e-78
Gm44505	8.65192	3.88174	1.40199	-2.76874	0.00562734	0.0185346
Gm2808	8.62474	3.87646	1.4319	-2.70721	0.00678509	0.0216885
Gpr15	38.3	3.86516	0.631288	-6.12266	9.2e-10	9.11e-09
Mfsd2a	8.37952	3.82877	1.2673	-3.0212	0.00251774	0.00918786
Il13	18.4884	3.82428	0.867898	-4.40637	1.05e-05	6.22e-05
Gm7103	11.1226	3.80744	1.099	-3.46444	0.000531334	0.00228449
Cdh1	328.638	3.80617	0.23979	-15.8729	9.76e-57	1.01e-54
Socs3	1391.42	3.76543	0.117428	-32.0659	1.32e-225	1.76e-222
Gvin-ps2	384.601	3.73323	0.241364	-15.4672	5.77e-54	5.29e-52
Trav4d-3	31.2497	3.72609	0.723113	-5.15284	2.57e-07	1.94e-06
Bicdl2	7.69368	3.69745	1.27385	-2.90259	0.00370096	0.0128413
Hbegf	153.666	3.6835	0.359037	-10.2594	1.07e-24	2.88e-23
Cyp1a1	164.614	3.65514	1.27771	-2.8607	0.00422702	0.0144311
Rtn4r	43.7789	3.65115	0.604479	-6.04016	1.54e-09	1.48e-08
Gm13081	7.40001	3.63905	1.30093	-2.79727	0.00515365	0.0171399
Hdhd3	9.93574	3.63424	1.13227	-3.20968	0.00132881	0.005215
Gp1bb	7.35047	3.62345	1.3244	-2.73592	0.00622054	0.0201982
Gna14	7.32798	3.62261	1.28478	-2.81964	0.00480769	0.0161763
9130008F23Rik	36.8865	3.6191	0.655146	-5.52412	3.31e-08	2.77e-07
Hepacam2	20.0238	3.60284	0.885108	-4.07051	4.69e-05	0.00024862
Igkv14-111	7.08054	3.57055	1.3051	-2.73584	0.00622205	0.0201986
Kcnh6	7.04994	3.5638	1.3296	-2.68035	0.00735445	0.0232071
Crhbp	122.735	3.55834	0.347207	-10.2485	1.2e-24	3.21e-23
Il31ra	6.84874	3.51901	1.353	-2.6009	0.00929795	0.0284821
Snai3	6.79784	3.50252	1.33749	-2.61873	0.00882588	0.0272351
Cass4	1465.34	3.49292	0.137995	-25.312	2.36e-141	1.08e-138
Nrip3	6.74753	3.4923	1.31356	-2.65864	0.00784565	0.0245721
Pet117	6.75365	3.49113	1.47001	-2.3749	0.0175535	0.0488912
Kcnd3	25.6449	3.4724	0.828527	-4.19105	2.78e-05	0.000154004
Gm11956	6.65306	3.46839	1.34319	-2.5822	0.00981717	0.0298182
Paqr6	6.62242	3.46527	1.33436	-2.59696	0.00940522	0.0287567
Pim2	1989.22	3.44552	0.265478	-12.9786	1.62e-38	8.48e-37
Cd69	3309.92	3.44287	0.0881663	-39.0497	0	1e-300
Pglyrp2	365.649	3.43369	0.199066	-17.249	1.14e-66	1.56e-64
F2rl3	10.3236	3.42268	1.08306	-3.16019	0.00157665	0.00606912
Ltb4r2	773.532	3.39719	0.167451	-20.2877	1.65e-91	3.91e-89
Pgf	55.5725	3.39192	1.26657	-2.67805	0.00740528	0.0233524
Gm5960	6.31184	3.38596	1.34982	-2.50846	0.0121258	0.0356699
Hrc	9.99465	3.3696	1.07653	-3.13005	0.00174777	0.0066493
Edn1	6.20646	3.36149	1.36833	-2.45663	0.0140245	0.0404283
Fgl2	6165.34	3.36136	0.100583	-33.4189	7.29e-245	1.19e-241
Gm4956	6.17795	3.35148	1.35674	-2.47024	0.0135023	0.039092
Ighv5-17	6.17174	3.35078	1.64007	-2.04307	0.0410457	0.0990201
Osm	6520.06	3.33868	0.0901477	-37.0357	3.05e-300	6.4e-297
Vmn1r206	8.26216	3.33114	1.24549	-2.67456	0.00748268	0.0235762
Gm48494	6.0135	3.30443	1.43703	-2.29948	0.0214779	0.0577705
Fndc5	104.677	3.28316	0.414279	-7.92499	2.28e-15	3.49e-14
Gm6206	5.8647	3.2606	1.56349	-2.08547	0.0370265	0.0908783
Etfbl	5.84901	3.26031	1.44323	-2.25904	0.0238808	0.0633053
Gm1980	5.7477	3.23518	1.40586	-2.30121	0.0213798	0.0575596
Gm12418	5.74498	3.23473	1.38677	-2.33256	0.0196712	0.0537486
Gm10157	9.81827	3.23289	1.14898	-2.8137	0.00489752	0.0164221
Gm15454	7.43207	3.23024	1.21405	-2.66073	0.0077972	0.0244674
F2	5.71847	3.22816	1.37693	-2.34446	0.0190548	0.052414
Gm10358	17.4711	3.18841	0.905567	-3.5209	0.000430078	0.00189126
Tigit	5.52474	3.17292	1.45506	-2.18062	0.0292115	0.074879
Nalf1	5.46354	3.15716	1.43107	-2.20615	0.0273732	0.0710106
Gvin2	2472.76	3.14793	0.129577	-24.2939	2.28e-130	8.78e-128
Unc79	5.34116	3.12177	1.5407	-2.02621	0.0427436	0.102242
Gm14387	67.8276	3.10832	1.16889	-2.65921	0.00783245	0.0245412
Eps8	251.624	3.09498	0.277987	-11.1335	8.61e-29	2.79e-27
Scn3a	5.25695	3.09193	1.4687	-2.10522	0.0352724	0.0873033
Akr1c18	5.24335	3.08884	1.41511	-2.18275	0.029054	0.0745666
Zfp971	2012.87	3.08807	0.0934926	-33.0301	3.01e-239	4.41e-236
Gvin-ps1	6.67148	3.05842	1.2529	-2.44107	0.0146439	0.0419663
Il6	351.302	3.05357	0.207312	-14.7293	4.18e-49	3.26e-47
Zfp786	17.7729	3.0517	0.885206	-3.44745	0.000565908	0.00241544
Rpl7a-ps8	5.1183	3.04862	1.44113	-2.11544	0.0343923	0.0855435
Or8b39	6.91704	3.04415	1.27016	-2.39667	0.0165448	0.0464698
Avil	902.88	3.02773	0.439425	-6.8902	5.57e-12	6.63e-11
Or5an1b	11.385	2.91999	1.02145	-2.85868	0.00425412	0.0145202
Gm5819	19.7544	2.91607	0.895323	-3.257	0.00112595	0.0044995
Zfp973	57.5625	2.91412	0.545828	-5.3389	9.35e-08	7.43e-07
Gm14584	13.8018	2.90232	0.894116	-3.24602	0.0011703	0.00466024
Fgfr1	5371.62	2.88732	0.0963997	-29.9515	4.21e-197	3.63e-194
Gm14403	186.041	2.88333	0.253286	-11.3837	5.04e-30	1.75e-28
Adcyap1r1	13.7662	2.84497	0.930713	-3.05677	0.0022374	0.00827593
Coro2a	13278.9	2.81933	0.0688834	-40.9291	0	1e-300
Gm9830	26.794	2.80455	1.7543	-1.59867	0.109894	0.215874
Tmem26	298.747	2.78194	0.285307	-9.75067	1.83e-22	4.38e-21
Gm10357	10.4419	2.76622	1.05836	-2.61369	0.00895704	0.0275818
Or52r1	8.0107	2.749	1.14384	-2.40331	0.0162473	0.045778
Gm13349	10.2374	2.74309	1.02164	-2.68498	0.0072534	0.0229425
F2r	2320.16	2.73776	0.0976872	-28.0258	7.89e-173	4.63e-170
Siglecg	3716.49	2.72719	0.113847	-23.9549	8.22e-127	3.09e-124
Tgtp1	15.9129	2.70278	0.984756	-2.74462	0.00605815	0.0197496
Col23a1	19.8193	2.69391	0.754036	-3.57266	0.00035338	0.00158099
Fez1	8.84212	2.67519	1.1151	-2.39907	0.016437	0.0462113
Tarm1	2525.93	2.66948	0.111582	-23.924	1.72e-126	6.17e-124
Ly6g	2031.78	2.64324	0.0989945	-26.7009	4.59e-157	2.5e-154
Lif	467.491	2.63017	0.166375	-15.8086	2.71e-56	2.74e-54
Ms4a2	428.944	2.62939	0.270559	-9.71837	2.52e-22	5.95e-21
Usp18	206.745	2.62798	0.366118	-7.17797	7.08e-13	9.06e-12
S100a5	13.1246	2.62358	0.954144	-2.74967	0.00596547	0.0194864
Gm43802	55.3077	2.60851	0.457238	-5.70493	1.16e-08	1.01e-07
Gpx4-ps2	43.6097	2.60415	1.42312	-1.82989	0.0672668	0.147043
Abcg3	240.197	2.5972	0.229472	-11.3182	1.07e-29	3.64e-28
Gm12250	31.5325	2.59271	0.599766	-4.32286	1.54e-05	8.87e-05
Txk	572.976	2.58817	0.162905	-15.8875	7.73e-57	8.1e-55
Gbp8	23.4587	2.58572	0.756641	-3.41737	0.000632284	0.00266724
Celsr1	831.328	2.58154	0.125386	-20.5887	3.46e-94	8.76e-92
Lefty1	25.1723	2.57656	0.676426	-3.80908	0.000139483	0.000678004
Cyp11a1	16852.2	2.5678	0.0838732	-30.6153	7.67e-206	8.66e-203
Maob	62.8413	2.55672	0.419702	-6.09175	1.12e-09	1.09e-08
Gbp2	140.371	2.55628	0.275791	-9.26892	1.88e-20	3.95e-19
Vmn1r198	7.8059	2.55295	1.14854	-2.22278	0.0262305	0.0685309
Trim38	6.42088	2.53837	1.29613	-1.95843	0.0501792	0.116471
Gm18225	9.23104	2.53705	1.07271	-2.36509	0.0180257	0.0500165
Hmgb1-ps2	75.1962	2.52039	1.03279	-2.44037	0.0146722	0.0420312
Nlrp4f	19.1529	2.51998	0.759839	-3.31647	0.000911616	0.00372726
Vmn2r84	6.32705	2.51786	1.24398	-2.02404	0.0429665	0.102691
Rps19-ps2	13.5083	2.51487	0.872371	-2.8828	0.00394156	0.0135766
Adamtsl1	25.0434	2.50904	0.812106	-3.08955	0.00200461	0.00750387
Gm5281	60.1746	2.49359	0.422521	-5.90168	3.6e-09	3.34e-08
Socs2	2597.1	2.48765	0.113166	-21.9822	4.26e-107	1.3e-104
Smim41	8.84326	2.48308	1.1016	-2.25407	0.0241915	0.0640825
Rtn4ip1	742.589	2.47517	0.144711	-17.1042	1.38e-65	1.81e-63
Gm14327	104.402	2.46645	1.41396	-1.74436	0.081097	0.170614
Mcpt8	263.751	2.46596	0.655732	-3.76063	0.000169487	0.000810949
Egr3	5885.14	2.46518	0.118118	-20.8706	9.92e-97	2.55e-94
Gm4951	13.8351	2.46358	1.04101	-2.36652	0.017956	0.0498704
Gm10130	530.791	2.42513	0.196718	-12.328	6.4e-35	2.87e-33
Bank1	2052.23	2.42172	0.103923	-23.3031	4.13e-120	1.38e-117
Clec10a	24.7651	2.41362	0.689396	-3.50106	0.000463418	0.00202091
Derpc	28.5759	2.40919	0.819275	-2.94063	0.00327544	0.011534
Gm13226	5.67009	2.39246	1.30533	-1.83284	0.0668269	0.146255
Gm6402	11.3535	2.39191	1.13567	-2.10616	0.03519	0.0871582
Gm5970	5.3781	2.37215	1.36876	-1.73307	0.083084	0.173949
Rps15a-ps3	7.26854	2.35754	1.23891	-1.90291	0.0570518	0.129059
Ccin	29.3751	2.34977	0.586683	-4.00517	6.2e-05	0.00031989
Il10ra	1823.41	2.34213	0.127162	-18.4185	9.34e-76	1.57e-73
Pira2-ps1	397.399	2.33586	0.190944	-12.2332	2.07e-34	9.04e-33
Commd1b	113.873	2.32845	1.27679	-1.82368	0.0682006	0.148659
Gm14412	9.89462	2.30355	1.04707	-2.2	0.0278066	0.0719442
Rasl10b	6.12592	2.3011	1.24179	-1.85305	0.0638752	0.140867
Unc5a	6.76261	2.29588	1.32232	-1.73626	0.0825178	0.17313
Tlr4	1916.44	2.27703	0.149179	-15.2637	1.34e-52	1.18e-50
Gpr174	38.0582	2.27283	0.497265	-4.57066	4.86e-06	3.05e-05
Gpr88	8.74302	2.2718	1.16059	-1.95745	0.050295	0.116634
F2rl2	1032.09	2.2698	0.117284	-19.3529	1.93e-83	3.77e-81
Ier3	1868.35	2.26906	0.0955136	-23.7564	9.43e-125	3.29e-122
Prr22	7.72138	2.25932	1.16491	-1.93947	0.0524441	0.12066
Cacnb2	155.351	2.25199	0.303655	-7.41627	1.2e-13	1.65e-12
Ptgs2	926.625	2.24427	0.156515	-14.339	1.25e-46	9.02e-45
Mboat2	71.9778	2.24098	0.493247	-4.54332	5.54e-06	3.45e-05
Bhlhe40	21375.1	2.23305	0.0735319	-30.3685	1.43e-202	1.31e-199
Gm15696	16.5722	2.2287	0.816882	-2.7283	0.00636615	0.0206026
Igha	16.829	2.22749	0.97325	-2.28871	0.0220962	0.0590678
Chd5	275.568	2.22701	0.275874	-8.07258	6.88e-16	1.1e-14
Prr36	25.1909	2.22067	0.736721	-3.01426	0.00257606	0.00937505
Peg10	339.235	2.21991	0.256358	-8.65942	4.74e-18	8.82e-17
Irf4	72.074	2.21711	0.371233	-5.97228	2.34e-09	2.21e-08
Rpl21-ps10	9.3196	2.21281	1.0215	-2.16625	0.0302924	0.0771644
Gm13181	58.6004	2.21199	0.49727	-4.44827	8.66e-06	5.19e-05
Rps12-ps4	6.69493	2.20851	1.18968	-1.85639	0.0633982	0.140131
Rasgrp1	24.2987	2.20411	0.779436	-2.82782	0.00468656	0.0158232
Pisd-ps2	20.757	2.20155	0.716097	-3.07437	0.00210948	0.00787031
Ppp2r2c	7.25202	2.19826	1.14772	-1.91534	0.0554494	0.126154
Slc39a8	586.825	2.19784	0.220516	-9.96678	2.13e-23	5.35e-22
Trim58	23.4357	2.19066	0.752965	-2.90938	0.00362141	0.0126011
AI182371	8.59133	2.18846	1.12215	-1.95024	0.0511477	0.118107
Guca1b	6.26909	2.16956	1.25542	-1.72815	0.0839606	0.175281
Slc52a3	36.1835	2.16354	0.60937	-3.55046	0.000384561	0.00170693
Ly6a2	3023.48	2.16217	0.10614	-20.3709	3.03e-92	7.3e-90
Gm6807	8.41721	2.15366	1.06857	-2.01545	0.0438571	0.104378
Lilra6	10613.1	2.15044	0.0631218	-34.068	2.2e-254	4.03e-251
Rasl11b	540.124	2.14976	0.195245	-11.0106	3.4e-28	1.06e-26
F830045P16Rik	291.957	2.13787	0.284164	-7.52335	5.34e-14	7.48e-13
Gm18665	8.07839	2.13601	1.11308	-1.919	0.0549841	0.125251
Klf2	2242.86	2.13586	0.136545	-15.6422	3.76e-55	3.63e-53
Map3k6	978.239	2.12754	0.109633	-19.406	6.87e-84	1.38e-81
Zfp970	373.941	2.1247	0.217221	-9.78129	1.35e-22	3.26e-21
Ccr1l1	120.642	2.12365	0.338085	-6.2814	3.36e-10	3.43e-09
Gm15982	12.4447	2.12237	0.983383	-2.15823	0.0309096	0.0784577
Crtac1	108.269	2.12106	0.366012	-5.79505	6.83e-09	6.13e-08
Il1rl1	8206.58	2.12	0.0727133	-29.1556	7.09e-187	5.78e-184
Acmsd	5.70939	2.11654	1.23932	-1.70783	0.0876685	0.181319
Ptgdr2	190.043	2.10647	0.262315	-8.03031	9.72e-16	1.54e-14
Gm2546	10.3658	2.10088	1.15154	-1.82442	0.0680886	0.148525
Dao	10.357	2.08742	1.04899	-1.98993	0.0465984	0.109651
Gm614	18.4561	2.08642	0.906571	-2.30145	0.0213665	0.0575341
Gm13255	5.97954	2.08455	1.26922	-1.64239	0.100509	0.202469
Lrp12	4014.28	2.08351	0.218518	-9.53471	1.5e-21	3.39e-20
Ncf2-rs	9.70023	2.08029	0.977164	-2.1289	0.0332622	0.0833495
Apol7c	6.20281	2.07828	1.23261	-1.68608	0.0917813	0.188286
Gm5127	7.0281	2.07574	1.165	-1.78175	0.0747893	0.160029
Irf7	429.6	2.0646	0.159602	-12.936	2.82e-38	1.46e-36
Rpl9-ps6	5.95024	2.06453	1.27237	-1.62259	0.104677	0.208765
Ada	715.259	2.06108	0.139846	-14.7382	3.66e-49	2.87e-47
Glipr2	6902.88	2.05913	0.076063	-27.0713	2.14e-161	1.21e-158
Gbp7	894.827	2.05722	0.121275	-16.9634	1.53e-64	1.94e-62
Angpt1	281.355	2.04731	0.205101	-9.98194	1.83e-23	4.64e-22
Trav12d-2	6.0934	2.04524	1.22977	-1.66311	0.0962906	0.19554
Dnah2	228.203	2.04509	0.249456	-8.1982	2.44e-16	4.02e-15
Gm49416	18.0843	2.03495	0.783183	-2.59831	0.00936843	0.0286628
Cand2	150.08	2.03145	0.267938	-7.58179	3.41e-14	4.83e-13
Gm15931	645.304	2.02712	0.198714	-10.2012	1.96e-24	5.19e-23
BC035044	58.442	2.02649	0.614555	-3.29749	0.000975537	0.00395882
Cst7	1819.4	2.02276	0.105658	-19.1444	1.08e-81	2.05e-79
S100a6	10492.1	2.01838	0.0705873	-28.5941	7.96e-180	5.56e-177
Relt	2298.12	2.0085	0.0922479	-21.7728	4.2e-105	1.23e-102
Bcas1	8.52945	2.00694	1.05897	-1.89518	0.0580688	0.130836
Eid2	70.8304	2.00033	0.369834	-5.40873	6.35e-08	5.15e-07
Krt80	513.015	1.99788	0.45175	-4.42254	9.75e-06	5.8e-05
Xbp1	4984.18	1.98834	0.0689825	-28.8238	1.08e-182	8.33e-180
Zfp57	52.0955	1.98769	0.54216	-3.66625	0.000246133	0.00113511
Gm16385	6.28016	1.98489	1.17099	-1.69505	0.0900661	0.185397
Tmem63c	6.62234	1.98099	1.2227	-1.62018	0.105194	0.209503
Gm9923	30.8671	1.97048	1.89688	-1.0388	0.298897	0.459335
Pim3	1394.34	1.96565	0.132643	-14.8191	1.1e-49	8.84e-48
Capza1-ps1	11.3687	1.96443	1.02143	-1.92322	0.054453	0.12435
Adamtsl4	494.322	1.96255	0.16745	-11.7203	1e-31	3.88e-30
Pou2af1	11.5392	1.9621	1.00224	-1.95771	0.0502646	0.116582
Gm15981	11.3874	1.96129	0.922742	-2.12551	0.0335445	0.0839449
Gm10434	10.3931	1.96105	1.04074	-1.88429	0.0595263	0.133443
Oasl2	426.896	1.95446	0.213283	-9.16369	5.02e-20	1.03e-18
Naaa	597.439	1.94934	0.137391	-14.1883	1.08e-45	7.56e-44
Or2n1b	5.54114	1.94586	1.28692	-1.51203	0.130527	0.247044
Ccl2	176.776	1.94348	0.39765	-4.88741	1.02e-06	7.06e-06
Il1r2	1476.93	1.94332	0.112443	-17.2828	6.34e-67	8.78e-65
Gvin3	7403.21	1.94276	0.0692173	-28.0676	2.44e-173	1.49e-170
C4b	390.334	1.94196	0.267048	-7.27197	3.54e-13	4.66e-12
Apcdd1	9.42	1.93398	1.11506	-1.73442	0.0828433	0.173651
Gm10925	1496.5	1.92958	0.735142	-2.62478	0.00867052	0.026829
Pim1	21292.7	1.92424	0.0629014	-30.5913	1.6e-205	1.67e-202
Itgad	14.1101	1.91189	0.997749	-1.91621	0.0553389	0.125961
Mrip-ps	32.2094	1.91147	0.738225	-2.58928	0.00961772	0.0293115
Gvin-ps7	6029.2	1.88943	0.0718464	-26.2981	2.02e-152	1.02e-149
Gm14440	356.888	1.88803	1.47709	-1.27821	0.201176	0.343561
Il1r1	20.7605	1.88597	0.670624	-2.81227	0.00491937	0.0164841
Cxcr2	2186.88	1.86694	0.105931	-17.6241	1.61e-69	2.36e-67
Gm4518	6.77813	1.86551	1.23196	-1.51426	0.12996	0.246193
Arhgef9	29.3543	1.85452	0.585967	-3.16489	0.00155144	0.00599254
Tchh	9.7678	1.85239	1.08027	-1.71475	0.0863912	0.179157
Ccl22	45.9081	1.85089	0.605091	-3.05886	0.00222178	0.00822704
Gm18271	56.3707	1.85046	0.419378	-4.41239	1.02e-05	6.06e-05
Ccl6	159847	1.84857	0.0652548	-28.3285	1.54e-176	9.81e-174
Rara	5968.58	1.84454	0.0744301	-24.7822	1.4e-135	5.69e-133
Rsu1	4763.99	1.84378	0.0731128	-25.2183	2.52e-140	1.12e-137
Lypd6	2569.38	1.84216	0.0977773	-18.8403	3.53e-79	6.47e-77
Gm7909	91.6696	1.83318	0.423013	-4.33363	1.47e-05	8.47e-05
Batf3	61.4884	1.83114	0.441262	-4.14978	3.33e-05	0.00018176
Slc26a9	14.7348	1.8241	0.814405	-2.23979	0.0251044	0.0661426
Zfp968-ps	97.7275	1.82036	0.342629	-5.31291	1.08e-07	8.51e-07
Rpl35a-ps2	5.31314	1.79709	1.30733	-1.37462	0.169248	0.302052
Cd244a	1373.38	1.78799	0.110412	-16.1938	5.58e-59	6.15e-57
Gbp9	234.959	1.78266	0.262769	-6.78415	1.17e-11	1.35e-10
Gpr62	9.41036	1.78163	1.10008	-1.61955	0.105328	0.209713
Slco1a6	16.6018	1.78111	0.7661	-2.32491	0.0200769	0.0546637
Amigo2	59.4231	1.77986	0.451421	-3.94279	8.05e-05	0.000407144
Hs3st1	11.8189	1.76915	0.919633	-1.92375	0.0543856	0.124216
Rpl26-ps1	15.3985	1.76594	0.916352	-1.92714	0.053962	0.123383
Rnf138rt1	16.9916	1.76544	0.846489	-2.0856	0.0370145	0.090864
Efhb	19.4718	1.76388	0.805381	-2.19012	0.0285153	0.0734408
Cabyr	12.46	1.7614	0.910899	-1.9337	0.0531502	0.121932
Txlnb	10.2733	1.7571	0.999494	-1.75799	0.0787486	0.166722
Vcp-rs	40.5804	1.75364	0.765913	-2.28961	0.0220438	0.0590006
Gm15387	778.752	1.75227	0.160551	-10.9141	9.87e-28	3.01e-26
Cmpk2	394.972	1.75222	0.189004	-9.27079	1.85e-20	3.89e-19
Orc1	33.3234	1.74959	0.564142	-3.10134	0.0019265	0.00724845
Apol8	154.248	1.74883	0.278946	-6.26943	3.62e-10	3.69e-09
Tnfrsf18	708.096	1.74555	0.186733	-9.34783	8.95e-21	1.92e-19
Krt86	6.51507	1.74309	1.22717	-1.42041	0.155489	0.283393
P2ry1	268.294	1.73956	0.238216	-7.30244	2.83e-13	3.76e-12
Adrb2	1330.8	1.73594	0.100709	-17.2372	1.4e-66	1.88e-64
Ppp1r32	12.7873	1.73544	0.917036	-1.89244	0.0584318	0.131451
Pira12	7309.64	1.73144	0.072338	-23.9353	1.31e-126	4.82e-124
Tmem64	2570.28	1.72355	0.0862963	-19.9725	9.56e-89	2.03e-86
Nek6	3291.12	1.72246	0.115202	-14.9516	1.52e-50	1.24e-48
Matn1	5.77137	1.72146	1.27103	-1.35438	0.175614	0.310245
Slco3a1	166.811	1.72085	0.235085	-7.32014	2.48e-13	3.3e-12
AA467197	83.8093	1.71395	0.496879	-3.44943	0.000561774	0.00239989
Ptger3	158.692	1.71209	0.297467	-5.75556	8.64e-09	7.65e-08
Cited2	5007.56	1.7032	0.085602	-19.8967	4.35e-88	9.11e-86
Prr5l	125.033	1.70225	0.31382	-5.42429	5.82e-08	4.74e-07
Cacng8	106.069	1.70196	0.314576	-5.41034	6.29e-08	5.1e-07
Tmem182	6.35738	1.6974	1.22715	-1.3832	0.166604	0.298386
Mmp25	2710.15	1.69462	0.109345	-15.4979	3.58e-54	3.35e-52
Gm11346	18.2107	1.69122	0.8183	-2.06675	0.0387578	0.0944167
Unc5cl	82.2307	1.68826	0.385584	-4.37844	1.2e-05	7.02e-05
Gm4691	9.84877	1.68327	1.04813	-1.60598	0.108279	0.213759
Dcaf1	1622.99	1.68246	0.100616	-16.7215	9.13e-63	1.12e-60
Gm9132	6.30298	1.68221	1.19242	-1.41076	0.158316	0.286977
Itih1	27.0774	1.68197	0.812628	-2.06979	0.0384716	0.0938136
Gm6142	16.3854	1.68062	0.777431	-2.16177	0.0306362	0.0779318
Eps8l2	8.19989	1.67848	1.10334	-1.52128	0.128191	0.243501
Rsad2	167.837	1.66776	0.308488	-5.40624	6.44e-08	5.21e-07
Rab44	35042.1	1.6622	0.0854992	-19.4411	3.47e-84	7.06e-82
Lgr5	8.53565	1.66195	1.05932	-1.56889	0.116673	0.226341
Gm7730	10.0587	1.66147	0.945127	-1.75794	0.0787585	0.166722
Irgm2	1161.28	1.65702	0.127197	-13.0272	8.57e-39	4.52e-37
Gbp4	111.475	1.65434	0.299093	-5.53119	3.18e-08	2.67e-07
Gm6204	9.64369	1.6533	0.945975	-1.74772	0.0805118	0.169632
Gm18883	9.74232	1.64504	1.09761	-1.49875	0.133937	0.252067
Srgn	21656.8	1.63973	0.0707409	-23.1794	7.35e-119	2.34e-116
Gm6264	6.13713	1.63158	1.20884	-1.34971	0.177108	0.311719
Nlrc5	999.664	1.62047	0.122305	-13.2494	4.55e-40	2.48e-38
Scimp	6.26458	1.61803	1.315	-1.23044	0.218533	0.365175
Pdk3	1452.54	1.61364	0.119361	-13.5191	1.21e-41	7.08e-40
Tubb4a	10.575	1.61292	0.993287	-1.62382	0.104414	0.208431
Smpd3	651.483	1.60953	0.148443	-10.8428	2.16e-27	6.41e-26
D6Ertd527e	6.54333	1.60931	1.15678	-1.3912	0.164166	0.295079
Gm54882	6.67355	1.60424	1.22107	-1.3138	0.188914	0.327662
Gm6829	10.8405	1.60027	1.09892	-1.45623	0.14533	0.268377
Gpi-ps	9.94922	1.5997	1.01125	-1.58191	0.11367	0.221813
Klrb1b	7.79149	1.59674	1.17014	-1.36457	0.172387	0.306349
Adamts6	60.9012	1.58701	1.25308	-1.26649	0.205339	0.348582
Slc6a4	1140.79	1.58532	0.145716	-10.8796	1.44e-27	4.34e-26
Arhgef10l	561.705	1.58516	0.146667	-10.8079	3.16e-27	9.35e-26
Aspa	35.0989	1.58292	0.654116	-2.41993	0.0155234	0.0440735
Pdia4	4298.99	1.58272	0.0728716	-21.7193	1.35e-104	3.88e-102
Gm49258	9.57466	1.58241	1.02273	-1.54724	0.121806	0.234438
Fer	3395.62	1.58148	0.0820968	-19.2636	1.09e-82	2.09e-80
Pde7a	2231.04	1.58105	0.0848157	-18.641	1.49e-77	2.64e-75
Prss34	1168.54	1.58032	0.161603	-9.77904	1.39e-22	3.33e-21
Gas7	17408.1	1.58015	0.0716362	-22.0579	8.02e-108	2.5e-105
Slc7a2	709.128	1.57871	0.185288	-8.52033	1.59e-17	2.89e-16
L1cam	1755.31	1.57779	0.124702	-12.6525	1.08e-36	5.21e-35
Nkg7	205.935	1.57599	0.223435	-7.05345	1.75e-12	2.15e-11
Trmt112-ps2	13.8076	1.57334	1.1998	-1.31134	0.189744	0.328753
Capn3	10.4521	1.57232	1.02491	-1.5341	0.125004	0.238995
Dnah12	22.0906	1.57098	0.932969	-1.68385	0.0922098	0.18898
Lsp1	2593.69	1.56836	0.104248	-15.0445	3.75e-51	3.14e-49
Plin5	32.3709	1.56786	0.645095	-2.43043	0.0150808	0.0429751
Gm50093	5.32617	1.56661	1.33796	-1.1709	0.241639	0.39326
Bhlha15	49.2126	1.56583	0.652005	-2.40156	0.0163252	0.0459588
Slfnl1	18.644	1.56526	0.690146	-2.26802	0.0233281	0.0619632
Chil4	7.73404	1.55989	1.17195	-1.33102	0.183181	0.320146
Slc7a5	815.492	1.55924	0.161115	-9.6778	3.75e-22	8.71e-21
Sell	7590.25	1.55905	0.0763354	-20.4237	1.03e-92	2.52e-90
Gm49511	7.99493	1.5579	1.08237	-1.43934	0.150055	0.27562
Gm29257	12.1626	1.55562	0.929885	-1.67291	0.0943443	0.192708
Gm18180	6.4519	1.5508	1.30385	-1.18939	0.234285	0.384524
Rufy4	158.306	1.54902	0.294815	-5.25419	1.49e-07	1.16e-06
Gcat	82.8696	1.54793	0.338876	-4.56782	4.93e-06	3.09e-05
Apmap	3112.04	1.54777	0.106306	-14.5596	5.08e-48	3.8e-46
Mybpc3	64.3439	1.5461	0.452046	-3.42022	0.000625707	0.00264292
Ifitm6	100.34	1.54551	0.410041	-3.76916	0.000163799	0.000787331
Gipc3	6.84498	1.54123	1.17184	-1.31523	0.188434	0.326908
Gm13167	6.02938	1.53908	1.53299	-1.00397	0.315391	0.478171
Gm10693	21.1123	1.53663	0.778618	-1.97354	0.0484344	0.113102
Cdkl4	6.06354	1.53655	1.25761	-1.2218	0.221784	0.369179
Pik3cd	15015.7	1.53622	0.0631382	-24.3311	9.19e-131	3.64e-128
Slc22a3	187.533	1.53598	0.238234	-6.44738	1.14e-10	1.21e-09
Fcer1a	109.618	1.52715	0.37975	-4.02147	5.78e-05	0.000300439
1700028J19Rik	5.21416	1.52396	1.28332	-1.18751	0.235025	0.385317
Fam131b	8.76673	1.52153	1.12097	-1.35733	0.174677	0.30912
Gm28438	236.601	1.52139	1.49021	-1.02092	0.307293	0.468801
Gpbar1	5.20519	1.52057	1.34024	-1.13455	0.256562	0.411385
Fau-ps2	5.16095	1.51806	1.32412	-1.14647	0.251603	0.405784
Rgl1	1390.54	1.51656	0.120378	-12.5983	2.16e-36	1.02e-34
Ppef2	9.11835	1.51491	1.14698	-1.32078	0.186573	0.324678
Gm9359	6.69806	1.51255	1.21887	-1.24095	0.214625	0.360064
St8sia1	8.98937	1.51208	1.14845	-1.31662	0.187967	0.326367
Nfil3	3784.86	1.51201	0.10775	-14.0325	9.86e-45	6.57e-43
Lrrc66	37.8077	1.51126	0.534931	-2.82515	0.00472588	0.0159266
Egr2	4111.99	1.50802	0.0874565	-17.2431	1.26e-66	1.71e-64
Tmsb15l	29.5156	1.50713	0.554434	-2.71832	0.00656139	0.0211054
Igtp	519.577	1.50636	0.14528	-10.3686	3.44e-25	9.37e-24
A530064D06Rik	3777.01	1.50594	0.0828974	-18.1664	9.53e-74	1.52e-71
Pstpip2	8161.28	1.50399	0.0719299	-20.9091	4.42e-97	1.18e-94
Sec24a	3733.17	1.50359	0.0849351	-17.7028	3.99e-70	5.97e-68
Lyrm7	14.0024	1.50272	0.823879	-1.82395	0.0681591	0.148613
Pglyrp1	14273.9	1.50152	0.0817153	-18.3751	2.08e-75	3.39e-73
Ly6e	20883.7	1.5012	0.0602933	-24.8983	7.76e-137	3.25e-134
Aldh1a3	9.95418	1.49989	0.937895	-1.59921	0.109774	0.215696
Lyrm1	36.4948	1.49747	0.671404	-2.23035	0.025724	0.0674841
Trdv4	11.2244	1.4963	1.08958	-1.37327	0.169668	0.302727
Cdkn1a	3370.67	1.49443	0.0847878	-17.6256	1.57e-69	2.32e-67
Gpr34	321.545	1.49095	0.172125	-8.66204	4.63e-18	8.63e-17
Gm29335	5.40409	1.48881	1.22768	-1.21271	0.225242	0.373663
Pira13	1952.41	1.48509	0.086789	-17.1115	1.22e-65	1.61e-63
Gm7370	20.4367	1.48369	0.683903	-2.16945	0.0300488	0.0766771
Il1rn	8376.97	1.48359	0.0593998	-24.9764	1.1e-137	4.76e-135
Ceacam19	5.9004	1.48309	1.26902	-1.1687	0.242526	0.394179
Tubb3	55.3573	1.48193	0.464261	-3.19201	0.00141286	0.0055051
Ntrk3	5.83031	1.48128	1.23784	-1.19667	0.231435	0.381392
Ly6c1	42.7729	1.47885	0.477878	-3.09461	0.00197071	0.00739774
Ifi47	82.9746	1.47863	0.338346	-4.37017	1.24e-05	7.26e-05
Ranbp17	29.3364	1.47782	0.625451	-2.36281	0.0181367	0.0502675
Ggh	2606.28	1.4772	0.0853655	-17.3044	4.35e-67	6.08e-65
Gm7336	29.4526	1.47348	1.91587	-0.769093	0.441838	0.601835
Ly6g5b	121.109	1.47238	0.311121	-4.73251	2.22e-06	1.46e-05
Lilrb4a	41507.2	1.46789	0.055218	-26.5835	1.05e-155	5.52e-153
Lilrb4b	49862.9	1.46768	0.0574555	-25.5446	6.31e-144	2.98e-141
Gm8274	12.9172	1.46482	0.950337	-1.54137	0.123226	0.236582
Gm13315	26.3928	1.46119	0.573417	-2.54822	0.0108275	0.0324295
Itga1	85.7078	1.46107	0.456819	-3.19836	0.00138211	0.00540395
C1s1	49.9237	1.46024	0.462319	-3.15851	0.0015858	0.00610116
Gm8225	19.5866	1.45899	0.831627	-1.75438	0.0793656	0.167742
Traf4	105.756	1.45677	0.412878	-3.52834	0.000418172	0.00184222
Mroh6	50.467	1.45555	0.463441	-3.14073	0.00168527	0.00643825
Gm128	9.60887	1.45538	1.14984	-1.26572	0.205613	0.34879
Crtam	14.4902	1.45171	0.759892	-1.91042	0.0560792	0.127311
Gm2000	247.634	1.45151	0.670403	-2.16514	0.0303772	0.0773668
Slc26a3	60.2008	1.44416	0.380935	-3.79109	0.000149987	0.000725216
Gramd4	2292.93	1.43777	0.0957015	-15.0235	5.15e-51	4.29e-49
Cpne7	116.53	1.43749	0.40726	-3.52966	0.000416093	0.00183361
Ptpn3	588.334	1.43645	0.142874	-10.0539	8.83e-24	2.28e-22
Gm16409	5.43484	1.43626	1.22806	-1.16953	0.24219	0.393909
Egln3	1420.37	1.4362	0.103555	-13.869	9.77e-44	6.26e-42
Ndufa12-ps	8.66049	1.43331	1.15498	-1.24099	0.214611	0.360064
Igkv1-110	38.6921	1.42939	0.74168	-1.92723	0.0539509	0.123376
Sec16b	189.312	1.42754	0.270926	-5.26911	1.37e-07	1.07e-06
Usp17lc	5.2462	1.42103	1.26797	-1.12071	0.26241	0.418503
Rps27	471.144	1.42066	0.205845	-6.90161	5.14e-12	6.15e-11
Gvin-ps3	15.2948	1.42011	0.85408	-1.66274	0.096365	0.19561
Nyx	25.8127	1.41827	0.705944	-2.00904	0.0445329	0.105643
Gm45594	7.12406	1.41772	1.20794	-1.17366	0.24053	0.391846
Gm15799	5.3836	1.41603	1.24493	-1.13744	0.255353	0.410119
Usp17la	7.12636	1.4142	1.29433	-1.09261	0.274565	0.432783
Cd86	202.868	1.41094	0.217842	-6.4769	9.36e-11	1e-09
Csf2rb	102743	1.41043	0.0695646	-20.2751	2.13e-91	4.97e-89
Jak2	9796.14	1.40757	0.0599256	-23.4886	5.33e-122	1.82e-119
Tnfaip8l3	7.46634	1.4074	1.09931	-1.28026	0.200453	0.342892
H2-Q6	59.4708	1.40633	0.553052	-2.54285	0.0109952	0.0328313
Ltc4s	68.9217	1.40537	0.355969	-3.948	7.88e-05	0.000399061
St3gal4	3263.57	1.40129	0.0983211	-14.2522	4.34e-46	3.06e-44
Gm15370	5.43094	1.39893	1.29243	-1.0824	0.279074	0.437769
Gm6542	37.1971	1.39811	0.690892	-2.02363	0.0430079	0.10277
Vmn2r67	8.29821	1.39502	1.00677	-1.38563	0.165859	0.297378
Bmp7	52.2641	1.39477	0.453104	-3.07826	0.00208213	0.00777814
Cd24a	71189.1	1.39393	0.0638183	-21.8421	9.23e-106	2.76e-103
Sema4b	2319.81	1.39125	0.091664	-15.1777	4.97e-52	4.31e-50
Kcnc3	186.063	1.38583	0.307857	-4.50154	6.75e-06	4.13e-05
Gm20432	12.098	1.38574	0.948152	-1.46152	0.143874	0.26646
9830107B12Rik	3595.84	1.38397	0.0944107	-14.659	1.18e-48	9.11e-47
Lap3	1195	1.38325	0.12868	-10.7495	5.96e-27	1.74e-25
Flt1	28.9129	1.37961	0.591418	-2.33271	0.0196632	0.0537369
S100a13	328.51	1.37688	0.181917	-7.56872	3.77e-14	5.32e-13
Gimap4	9.69582	1.37558	1.04095	-1.32147	0.186344	0.324355
Rhox8	16.7135	1.37407	0.907858	-1.51353	0.130145	0.246466
Espnl	6.94931	1.37088	1.25681	-1.09076	0.275379	0.433735
Cox7a1	68.3508	1.36939	0.396577	-3.45302	0.000554355	0.00237165
Cd300lf	14172.8	1.36925	0.0705875	-19.3979	8.03e-84	1.59e-81
Tppp3	47.0115	1.36716	0.484211	-2.82349	0.0047504	0.0159946
Mfsd6l	98.5296	1.36601	0.410041	-3.3314	0.000864094	0.00354879
Isg15	61.8864	1.36586	0.380657	-3.58815	0.000333028	0.00150001
Gm36079	7.69965	1.36448	1.17283	-1.16341	0.244663	0.396938
Cytip	3424.91	1.3637	0.0776238	-17.568	4.33e-69	6.29e-67
Or5al5	27.0567	1.3636	0.660718	-2.06382	0.0390351	0.0949501
Acsbg1	152.385	1.35773	0.261918	-5.18382	2.17e-07	1.65e-06
Rps10-ps2	34.3175	1.3574	0.582467	-2.33043	0.0197837	0.0540158
Cd55	2857.25	1.35645	0.0869896	-15.5932	8.09e-55	7.71e-53
Sema4a	7651.57	1.35568	0.0719986	-18.8293	4.35e-79	7.87e-77
Serpinb2	15211	1.35191	0.106954	-12.6401	1.27e-36	6.09e-35
Adgrg6	505.97	1.34974	0.142254	-9.48825	2.35e-21	5.23e-20
Gm9429	174.371	1.34879	0.248571	-5.42616	5.76e-08	4.7e-07
Gm8116	16.321	1.34724	1.01662	-1.32521	0.1851	0.322726
Itgb3	6135.66	1.34704	0.0864011	-15.5905	8.45e-55	8e-53
Shmt1	86.9369	1.34561	0.356327	-3.77633	0.000159153	0.000766004
Gm7435	18.8934	1.34394	0.719271	-1.86847	0.0616964	0.137176
Fam241b	19.1988	1.34393	0.679258	-1.97853	0.0478691	0.112054
Ak8	63.0314	1.34234	0.488536	-2.74768	0.00600185	0.0195921
Zfp967	457.381	1.34087	0.160885	-8.33431	7.79e-17	1.33e-15
Zfp708	7.57176	1.34003	1.34503	-0.99628	0.319114	0.481973
Ly6c2	19220.1	1.33815	0.0751238	-17.8125	5.65e-71	8.54e-69
Cacna1e	27.3738	1.33444	0.692256	-1.92767	0.0538956	0.123288
Gm3534	15.2781	1.33141	0.874102	-1.52317	0.127715	0.242849
Gm6654	25.2868	1.32974	0.610894	-2.17672	0.0295015	0.0754378
Tfcp2l1	5.40886	1.32802	1.31454	-1.01026	0.312371	0.474967
Npb	8.47253	1.32732	1.1277	-1.17701	0.23919	0.390276
Gpr65	743.506	1.32523	0.187625	-7.06316	1.63e-12	2.02e-11
Il2ra	33.0817	1.32467	0.576879	-2.29627	0.0216604	0.0581932
Gm49947	23.099	1.32277	0.77489	-1.70704	0.0878141	0.181518
Cystm1	239.914	1.32105	0.2463	-5.36359	8.16e-08	6.54e-07
Wars1	1630.54	1.31903	0.0935906	-14.0936	4.16e-45	2.84e-43
A930002H24Rik	60.9695	1.3181	0.431125	-3.05735	0.002233	0.0082639
Eri1	2151.25	1.3169	0.0870964	-15.1201	1.19e-51	1.01e-49
Gm15842	44.3692	1.31625	0.71644	-1.83721	0.066179	0.145119
Bcl2	1332.36	1.31326	0.108798	-12.0706	1.51e-33	6.42e-32
Gm19340	13.1968	1.31065	1.0353	-1.26596	0.205526	0.348683
Gm14409	44.2954	1.31008	0.508901	-2.57433	0.0100436	0.0303855
Tuba8	4093.5	1.30783	0.0879152	-14.8761	4.71e-50	3.82e-48
Gm13898	18.0725	1.30623	0.85211	-1.53293	0.125293	0.239391
Irgm1	628.409	1.30518	0.165086	-7.90608	2.66e-15	4.04e-14
Irf9	1661.59	1.30416	0.09129	-14.2859	2.68e-46	1.92e-44
Cela1	386.006	1.30184	0.176737	-7.36593	1.76e-13	2.38e-12
Gm12161	6.10994	1.30104	1.52837	-0.851265	0.394622	0.557378
Phgdh	199.73	1.29836	0.224948	-5.77183	7.84e-09	7e-08
Zfp750	84.4508	1.29836	0.332314	-3.90702	9.34e-05	0.000467476
Cpa3	2467.38	1.29787	0.122013	-10.6371	2e-26	5.72e-25
Prkcq	7601.38	1.2974	0.0739155	-17.5525	5.69e-69	8.18e-67
Popdc2	12.4666	1.2971	0.915729	-1.41647	0.156638	0.284814
Ankrd66	119.763	1.29664	0.289175	-4.48392	7.33e-06	4.45e-05
Htr2a	40.8386	1.29484	0.508227	-2.54776	0.0108418	0.0324633
Tesc	2752.01	1.29205	0.0995755	-12.9756	1.68e-38	8.78e-37
Il27	17.2724	1.28986	0.81022	-1.59199	0.111388	0.218311
Ccl9	4026.69	1.28876	0.272749	-4.72508	2.3e-06	1.51e-05
Slc25a25	1413.56	1.27873	0.120213	-10.6371	2e-26	5.72e-25
Gm2767	6.16319	1.27709	1.23658	-1.03276	0.301715	0.462551
Alox8	151.164	1.27596	0.257886	-4.94779	7.51e-07	5.31e-06
Zfp985	10.4503	1.27596	1.06306	-1.20027	0.230036	0.379768
Gsdme	1091.16	1.27568	0.112666	-11.3227	1.01e-29	3.48e-28
Gm49215	10.0019	1.27567	1.0418	-1.22449	0.220768	0.367821
Sinhcaf	411.658	1.27536	0.162473	-7.84966	4.17e-15	6.24e-14
Dusp6	3823.66	1.27489	0.0795332	-16.0296	7.94e-58	8.62e-56
Cfp	3581.9	1.27158	0.100191	-12.6916	6.58e-37	3.18e-35
Gm37988	9.38471	1.27157	1.24103	-1.02461	0.305547	0.466947
Pira2	5174.05	1.27156	0.0633307	-20.0781	1.15e-89	2.59e-87
Cd200r3	1595.46	1.27135	0.110036	-11.554	7.05e-31	2.55e-29
Cd55b	20.6016	1.2699	0.82193	-1.54502	0.122342	0.235161
Cdkn2b	864.049	1.26873	0.136018	-9.32768	1.08e-20	2.3e-19
Gm3362	38.4124	1.26732	0.504503	-2.51202	0.0120042	0.0353687
Gm2253	13.9311	1.26732	0.876768	-1.44544	0.148333	0.273062
Itgb1bp2	18.2197	1.26727	0.731479	-1.73248	0.0831877	0.174073
Bst1	218.689	1.26721	0.252352	-5.02162	5.12e-07	3.72e-06
Gm17205	5.20765	1.26579	1.28884	-0.982117	0.326042	0.489364
P4htm	6.11424	1.26445	1.26487	-0.999673	0.317469	0.480081
Gm14537	27.8295	1.26444	0.781735	-1.61748	0.105774	0.210396
Slco4a1	1040.51	1.26341	0.123194	-10.2554	1.12e-24	2.99e-23
Gimap6	123.084	1.26081	0.278511	-4.52696	5.98e-06	3.7e-05
Cyp21a1	9.95872	1.25909	1.04735	-1.20217	0.229298	0.378764
Rps27a-ps2	76.5886	1.25695	1.28559	-0.977718	0.328214	0.491488
Gpr55	2469.61	1.25609	0.0839481	-14.9626	1.29e-50	1.06e-48
Mapk13	418.402	1.256	0.16066	-7.81772	5.38e-15	7.99e-14
Cdk6	9471.05	1.25449	0.0599773	-20.9161	3.82e-97	1.04e-94
Lcp2	9264.75	1.25403	0.0622393	-20.1485	2.78e-90	6.36e-88
Rbp4	7.48894	1.25325	1.25649	-0.997423	0.318559	0.481432
Pml	1992.68	1.25319	0.0890226	-14.0772	5.24e-45	3.56e-43
Pilrb1	155.887	1.25309	0.24037	-5.21318	1.86e-07	1.42e-06
Gm17455	5.22877	1.25232	1.36481	-0.917576	0.358841	0.523748
Myl10	14.5065	1.25041	0.969203	-1.29014	0.197003	0.338253
Gm5586	5.6202	1.24992	1.18133	-1.05806	0.290026	0.449946
Rbpj	10889.6	1.24964	0.0672877	-18.5716	5.45e-77	9.52e-75
Mgll	5793.97	1.24812	0.0678339	-18.3996	1.32e-75	2.2e-73
Atoh7	25.6081	1.24487	0.62647	-1.98713	0.0469084	0.110227
Gm8399	18.4423	1.24484	0.706421	-1.76218	0.0780396	0.165535
Zbtb41	919.769	1.24426	0.132842	-9.36646	7.5e-21	1.62e-19
Dusp1	10115.5	1.24272	0.0747153	-16.6328	4.03e-62	4.85e-60
2610318N02Rik	24.3373	1.23993	0.611758	-2.02684	0.042679	0.102154
Slc44a4	10.2875	1.2379	0.988465	-1.25234	0.210445	0.354854
Ehbp1	192.134	1.23785	0.230944	-5.35994	8.32e-08	6.66e-07
Ccdc180	163.151	1.23775	0.237274	-5.21655	1.82e-07	1.4e-06
Vcl	10139.6	1.23659	0.058075	-21.2931	1.32e-100	3.71e-98
Cdh17	362.26	1.23657	0.202536	-6.10543	1.03e-09	1.01e-08
Abhd17c	1684.11	1.23483	0.0955062	-12.9294	3.07e-38	1.59e-36
H2-T-ps	42.6856	1.23244	0.50606	-2.43538	0.0148764	0.0424997
Il18r1	117.111	1.23214	0.834984	-1.47564	0.14004	0.260907
Gm35315	22.4303	1.23038	0.720635	-1.70736	0.0877558	0.181423
Klrg1	62.5579	1.23017	0.432675	-2.84317	0.00446668	0.0151611
Gm2862	8.06065	1.22694	1.14416	-1.07236	0.28356	0.442911
Smtnl2	95.5302	1.22648	0.363625	-3.37294	0.000743703	0.00309419
Kantr	602.048	1.22616	0.155893	-7.86541	3.68e-15	5.54e-14
Rbmx2	74.5807	1.22601	0.420242	-2.91739	0.00352979	0.0123027
Spns2	937.705	1.2256	0.16119	-7.60343	2.88e-14	4.11e-13
Tnfrsf4	51.4491	1.22555	0.428953	-2.85708	0.00427558	0.0145799
Aldoc	431.571	1.22307	0.149345	-8.18955	2.62e-16	4.3e-15
Pla2g7	14403.2	1.22136	0.0623336	-19.5939	1.74e-85	3.6e-83
Psmc3ip	25.4682	1.22091	0.669787	-1.82283	0.0683287	0.148832
Cacna2d2	718.917	1.21971	0.168521	-7.23775	4.56e-13	5.94e-12
Flnb	9448.3	1.21859	0.0771019	-15.8049	2.88e-56	2.89e-54
Rassf5	9411.02	1.2182	0.0666494	-18.2777	1.25e-74	2.01e-72
Il4ra	3607.86	1.21716	0.082322	-14.7853	1.82e-49	1.45e-47
Gpr141b	16.2265	1.2154	0.741927	-1.63816	0.101388	0.203859
Rps12-ps1	5.12994	1.21511	1.31241	-0.925865	0.354516	0.519089
Gm6451	6.46461	1.2137	1.29732	-0.93555	0.349505	0.51396
Gm49339	5169.71	1.21316	0.111204	-10.9093	1.04e-27	3.16e-26
Rhobtb1	387.431	1.21122	0.223724	-5.41388	6.17e-08	5.02e-07
Tm6sf2	31.9615	1.21059	0.550919	-2.1974	0.0279922	0.0723477
Hrh2	55.5628	1.20935	0.518115	-2.33414	0.0195886	0.0535528
Or2ab1	85.0482	1.20912	0.351764	-3.43732	0.000587504	0.002496
Dnaaf8	41.5902	1.20599	0.689458	-1.74919	0.080259	0.169254
Grk5	735.258	1.2058	0.131526	-9.16772	4.83e-20	9.98e-19
Slc2a6	824.771	1.20567	0.129383	-9.31861	1.18e-20	2.5e-19
Rasgrp4	22584.6	1.20501	0.0823718	-14.6289	1.84e-48	1.4e-46
Gar1	62.6675	1.20447	0.589298	-2.04391	0.0409623	0.0988675
Lars2	423.275	1.20349	0.591366	-2.0351	0.0418411	0.100493
Stat1	4850.95	1.20323	0.0669432	-17.9739	3.12e-72	4.82e-70
Slc25a35	53.9978	1.20246	0.462857	-2.59791	0.00937918	0.0286831
Sgtb	5.04452	1.2021	1.30398	-0.921872	0.356595	0.521457
Slamf8	72.2744	1.20086	0.404979	-2.96524	0.00302449	0.0107849
1700029H14Rik	28.3953	1.19859	0.630739	-1.9003	0.0573942	0.129654
Gm14853	24.0245	1.19527	0.784654	-1.52331	0.127681	0.242815
Adgrg5	62.7824	1.19413	0.40279	-2.96466	0.00303022	0.0107975
Phykpl	666.559	1.19199	0.137607	-8.66226	4.63e-18	8.62e-17
Gm38431	136.445	1.1916	0.368296	-3.23544	0.00121454	0.00481938
P2ry14	5940.71	1.18986	0.0895682	-13.2844	2.85e-40	1.57e-38
Gm38237	27.036	1.18775	0.850333	-1.39681	0.162471	0.292806
Or5b106	97.5937	1.18696	0.380043	-3.12321	0.00178888	0.00678987
Rgs3	1807.07	1.18677	0.100473	-11.8118	3.39e-32	1.34e-30
Iqcn	5.86951	1.18608	1.29325	-0.917134	0.359072	0.52393
Ccnd3	12334.6	1.18597	0.0766032	-15.482	4.59e-54	4.26e-52
mt-Nd4l	1486.56	1.18578	0.152392	-7.78111	7.19e-15	1.06e-13
Gm29094	31.1581	1.18492	0.727686	-1.62834	0.103454	0.206907
Ear10	5.43216	1.18467	1.20344	-0.9844	0.324919	0.488257
Or1o1	114.213	1.18147	0.279911	-4.22088	2.43e-05	0.00013626
Gimap9	326.389	1.18144	0.167415	-7.05697	1.7e-12	2.1e-11
Treml2	12065.3	1.17886	0.0727366	-16.2072	4.48e-59	4.98e-57
Prkca	3360.37	1.17884	0.0782751	-15.0602	2.96e-51	2.5e-49
2010109A12Rik	39.1082	1.17755	0.492573	-2.39062	0.0168202	0.0471351
Gm14421	83.1328	1.17693	0.453257	-2.5966	0.00941518	0.0287751
Lrp4	4543.87	1.17342	0.0770742	-15.2246	2.43e-52	2.12e-50
Muc20	5.8512	1.17278	1.26072	-0.930248	0.352243	0.516654
Prickle1	14.093	1.17226	0.885018	-1.32456	0.185319	0.323069
Psg16	2955.9	1.17201	0.0812446	-14.4256	3.57e-47	2.65e-45
Gm49111	22.7055	1.17148	0.694621	-1.6865	0.0917002	0.188146
Lime1	392.623	1.16969	0.162404	-7.20237	5.92e-13	7.64e-12
Slc13a4	29.4746	1.16775	0.718996	-1.62414	0.104346	0.208379
Amigo3	62.86	1.16744	0.398373	-2.93051	0.0033841	0.0118625
Ier5	4594.49	1.16729	0.0790396	-14.7684	2.34e-49	1.85e-47
Tuba4a	5148.86	1.16256	0.0824309	-14.1035	3.62e-45	2.49e-43
Gm6501	27.912	1.16215	0.580078	-2.00343	0.0451312	0.106815
Gm13988	7.76184	1.1596	1.07294	-1.08077	0.279798	0.438671
Tspan2	527.867	1.15911	0.15948	-7.26805	3.65e-13	4.79e-12
mt-Atp8	1391.53	1.15743	0.442833	-2.6137	0.00895683	0.0275818
Gm7931	7.29303	1.15699	1.06651	-1.08483	0.277996	0.436896
Dynlt4	25.5508	1.15632	0.61572	-1.87799	0.0603823	0.134867
Cd80	546.358	1.15596	0.167568	-6.89846	5.26e-12	6.28e-11
Srrm3	8.9133	1.1546	1.09782	-1.05172	0.292928	0.453202
Parp3	1156.41	1.15441	0.115002	-10.0382	1.04e-23	2.66e-22
Fam118b	558.456	1.15413	0.148918	-7.75009	9.18e-15	1.34e-13
Zscan30	33.5925	1.15332	0.714027	-1.61524	0.106259	0.211078
Hmgn5	56.8423	1.15195	0.52158	-2.20857	0.0272046	0.0706733
Tc2n	27.519	1.15058	0.604165	-1.90442	0.0568553	0.128714
Gm18407	18.8351	1.14835	0.729893	-1.57331	0.115647	0.224857
Furin	24256.1	1.14733	0.0620011	-18.505	1.88e-76	3.25e-74
Gm2a	14076.8	1.14693	0.0708743	-16.1825	6.7e-59	7.33e-57
Or6c69c	15.0952	1.14582	0.891788	-1.28486	0.198842	0.340647
Gale	472.648	1.14552	0.180129	-6.35946	2.02e-10	2.12e-09
Exo5	661.475	1.14538	0.146699	-7.80766	5.83e-15	8.62e-14
Gm5150	192.634	1.14489	0.257084	-4.45338	8.45e-06	5.07e-05
Ptpn9	2115.72	1.143	0.0819769	-13.943	3.47e-44	2.26e-42
Inka2	80.8369	1.14298	0.339842	-3.36326	0.00077027	0.00319566
Itga2	354.066	1.14294	0.1659	-6.88935	5.6e-12	6.66e-11
Vmn2r78	9.84058	1.14077	0.987251	-1.1555	0.247887	0.401025
Stk19	2377.43	1.13987	0.0904494	-12.6023	2.05e-36	9.77e-35
Fhip1a	1487.49	1.13981	0.142812	-7.98118	1.45e-15	2.26e-14
Heg1	997.614	1.13786	0.117302	-9.70024	3.01e-22	7.05e-21
1700109H08Rik	270.774	1.13717	0.215504	-5.2768	1.31e-07	1.03e-06
Fkbp11	32.5336	1.13668	0.680271	-1.67092	0.094738	0.19327
Gvin-ps6	11.3334	1.13649	1.0227	-1.11127	0.266451	0.423309
Sfxn5	2281.94	1.13495	0.0946965	-11.9851	4.25e-33	1.77e-31
Gm15793	19.5379	1.1336	0.739877	-1.53214	0.125488	0.239617
Piwil2	64.0448	1.13344	0.384687	-2.94639	0.00321508	0.0113514
Hrh4	69.7299	1.13251	0.455315	-2.48731	0.0128712	0.0375688
Rgs18	1744.5	1.13035	0.101392	-11.1484	7.29e-29	2.38e-27
Slc45a3	87.3296	1.129	0.340762	-3.31316	0.000922496	0.00376545
Ctrl	8.19281	1.1286	1.21448	-0.929288	0.35274	0.517202
Gm45140	366.939	1.12749	1.49716	-0.753085	0.451399	0.610437
Isg20	186.571	1.12454	0.221557	-5.07565	3.86e-07	2.85e-06
Ccr3	14344	1.12393	0.0674926	-16.6527	2.89e-62	3.51e-60
Clcn5	3057.09	1.12292	0.0831995	-13.4967	1.63e-41	9.52e-40
Gm4779	5.54457	1.12208	1.55034	-0.723766	0.46921	0.626324
Ndufb1	581.005	1.1208	0.154022	-7.27691	3.42e-13	4.5e-12
Tuba1a	1408.63	1.11998	0.096728	-11.5786	5.29e-31	1.94e-29
Sema7a	7784.26	1.1186	0.0732681	-15.2672	1.26e-52	1.12e-50
Gm14654	103.785	1.11791	0.296682	-3.76803	0.000164539	0.000790367
1700029I15Rik	39.7578	1.11687	0.507456	-2.20091	0.0277423	0.0717902
Atxn1	9232.56	1.11638	0.0682974	-16.3459	4.65e-60	5.37e-58
Lpcat3	4324.28	1.11638	0.0706608	-15.7991	3.16e-56	3.13e-54
Ctsg	32.4168	1.11572	0.565322	-1.9736	0.0484269	0.113102
Myrf	75.0692	1.11482	0.428833	-2.59966	0.00933148	0.0285789
Gm47759	105.584	1.11462	0.372347	-2.99349	0.00275802	0.00995575
Ccr6	5.39802	1.11416	1.28208	-0.869024	0.384834	0.548109
Bspry	79.3328	1.11374	0.346431	-3.2149	0.00130489	0.00513625
Tnfrsf11b	11.9264	1.11053	1.11457	-0.99637	0.319071	0.481973
Meis1	408.42	1.11042	0.222854	-4.98271	6.27e-07	4.5e-06
Gm46209	13.8271	1.10865	0.949367	-1.16777	0.242898	0.394652
Lrrc20	275.134	1.10769	0.182607	-6.06598	1.31e-09	1.28e-08
Tmem51	229.998	1.10596	0.231707	-4.77311	1.81e-06	1.21e-05
Slpi	3097.37	1.10529	0.110176	-10.032	1.1e-23	2.83e-22
Gm17149	8.07033	1.10329	1.19912	-0.920084	0.357529	0.522405
Rhoh	1488.65	1.10206	0.111807	-9.85682	6.4e-23	1.57e-21
Rps7-ps3	31.7368	1.10201	0.547416	-2.0131	0.0441037	0.104846
Spire2	122.919	1.10163	0.288157	-3.82301	0.000131832	0.000644015
Dhcr24	5422.45	1.10144	0.0722887	-15.2366	2.02e-52	1.77e-50
Pcsk2	8.83377	1.0993	1.05504	-1.04195	0.297436	0.457738
Egr1	24704.7	1.09645	0.0874001	-12.5451	4.23e-36	1.99e-34
Znhit3	104.038	1.09615	0.292602	-3.74621	0.000179524	0.000852306
1810014B01Rik	11.7333	1.09609	1.08685	-1.0085	0.313214	0.475707
Eid2b	257.307	1.09479	0.200337	-5.46475	4.64e-08	3.83e-07
Gm6710	167.927	1.09406	0.277017	-3.94943	7.83e-05	0.000397235
Pole2	102.119	1.09362	0.368465	-2.96804	0.00299704	0.0107001
Gm6882	22.6119	1.09324	0.805832	-1.35666	0.17489	0.309299
Cbfa2t3	5187.14	1.09255	0.0974493	-11.2115	3.58e-29	1.2e-27
H2-Q4	612.473	1.09242	0.136427	-8.00735	1.17e-15	1.84e-14
Kdelr3	64.1786	1.09168	0.407626	-2.67815	0.00740306	0.0233505
Ces2g	84.7581	1.09121	0.317469	-3.43723	0.000587687	0.00249606
Psrc1	428.56	1.09053	0.165704	-6.5812	4.67e-11	5.16e-10
Tmsb15b1	31.6275	1.08922	0.573153	-1.90041	0.0573799	0.129642
Rnf19b	4776.04	1.08891	0.0686568	-15.8602	1.19e-56	1.23e-54
Csf2rb2	47996.8	1.08822	0.0700979	-15.5243	2.37e-54	2.23e-52
Myl6b	94.1326	1.08735	0.312383	-3.48082	0.000499876	0.00216127
Gm48348	380.258	1.08685	0.17108	-6.35291	2.11e-10	2.2e-09
Slc35e3	884.025	1.08531	0.110834	-9.79222	1.22e-22	2.93e-21
Ecm1	1047.08	1.08369	0.135172	-8.0171	1.08e-15	1.71e-14
Fstl3	215.512	1.08305	0.234491	-4.6187	3.86e-06	2.45e-05
Slc16a3	10875.1	1.08247	0.0796652	-13.5878	4.73e-42	2.79e-40
Slc12a3	268.991	1.08116	0.259635	-4.16415	3.13e-05	0.000171768
Rnase6	1923.37	1.0804	0.0949727	-11.3759	5.51e-30	1.91e-28
Stard6	5.50374	1.07914	1.3836	-0.779945	0.435423	0.595586
Gm6478	5.4202	1.07901	1.36008	-0.793343	0.427578	0.589085
Or5k1	11.891	1.07641	0.94309	-1.14136	0.253719	0.408254
Sh2d5	50.2822	1.0756	0.503983	-2.13419	0.0328271	0.0824331
Ablim1	409.354	1.07505	0.194457	-5.52848	3.23e-08	2.71e-07
Napsa	6973.68	1.07475	0.0730928	-14.7039	6.09e-49	4.72e-47
Irf1	3624.38	1.07405	0.0871042	-12.3306	6.2e-35	2.79e-33
Gm12058	9.75672	1.07265	1.14743	-0.934824	0.349879	0.514198
Vmn1r208	11.7964	1.07003	0.867394	-1.23361	0.217346	0.363645
Gata2	3815.29	1.0695	0.0809693	-13.2087	7.82e-40	4.23e-38
Sox6	156.135	1.06886	0.282815	-3.77937	0.000157224	0.000757463
Basp1	4581.23	1.06853	0.0802295	-13.3184	1.81e-40	1e-38
Prkce	1441.73	1.06561	0.117798	-9.04612	1.48e-19	2.99e-18
Rrh	10.4195	1.06493	1.02188	-1.04213	0.297353	0.457682
Gm12286	12.594	1.06372	0.95408	-1.11491	0.264887	0.42151
Runx1	8519.19	1.0636	0.0779257	-13.6488	2.05e-42	1.23e-40
Rps2-ps10	67.9773	1.06353	0.366993	-2.89796	0.00375594	0.0130044
Tnfrsf13b	901.313	1.06321	0.126183	-8.42588	3.58e-17	6.31e-16
Pagr1b	12.8137	1.06175	1.24625	-0.851958	0.394237	0.557179
Acy1	102.226	1.05927	0.312764	-3.38682	0.000707082	0.00295271
Btnl9	225.34	1.05845	0.224235	-4.72029	2.36e-06	1.55e-05
Mss51	31.7055	1.05662	0.521452	-2.02631	0.0427331	0.102233
C4bp	20.0443	1.05564	0.887049	-1.19006	0.234023	0.384361
Unc5b	814.02	1.05411	0.153614	-6.86204	6.79e-12	7.96e-11
Fam209	49.8917	1.05378	0.431158	-2.44407	0.0145224	0.0416508
Arl15	96.3836	1.05158	0.385383	-2.72867	0.00635913	0.0205889
Yy2	44.0049	1.05153	0.691893	-1.51979	0.128563	0.243987
Gm28661	3671.33	1.05146	0.457005	-2.30077	0.0214048	0.0576056
Ffar4	9.03025	1.05146	1.17678	-0.893502	0.371588	0.535166
Mrnip	51.6904	1.05033	0.51082	-2.05617	0.0397662	0.0965684
Gm7061	5.63335	1.04965	1.26276	-0.831237	0.40584	0.567194
Kif3b	4471.02	1.04595	0.071446	-14.6397	1.57e-48	1.2e-46
Fbxl21	19.7606	1.04593	0.685653	-1.52545	0.127147	0.241894
Morf4l1-ps1	75.8635	1.04545	1.32125	-0.791255	0.428795	0.590013
Ttc41	29.9792	1.04462	0.604038	-1.72939	0.0837397	0.17492
Ccr1	11111	1.04441	0.068943	-15.1488	7.71e-52	6.61e-50
Parp14	1990.75	1.04419	0.0932972	-11.1921	4.46e-29	1.48e-27
Csgalnact1	452.305	1.04382	0.176936	-5.89942	3.65e-09	3.38e-08
Chil5	30.1219	1.04265	0.551821	-1.88948	0.058828	0.132079
Spata24	20.7254	1.04224	0.698433	-1.49225	0.135632	0.254473
Gpr150	5.93726	1.04213	1.3035	-0.799485	0.424009	0.585595
Gm12080	10.2727	1.04088	1.00951	-1.03107	0.302506	0.463377
Uck2	2648.23	1.0407	0.0819909	-12.6929	6.48e-37	3.13e-35
Or2b6	11.091	1.04013	1.07705	-0.965719	0.334185	0.497766
Rnf24	1061.73	1.04008	0.105008	-9.90475	3.97e-23	9.8e-22
Nod1	999.492	1.03892	0.108321	-9.5911	8.71e-22	1.99e-20
Tnfrsf13c	7.2342	1.03866	1.25068	-0.830476	0.40627	0.567563
Csta2	7.14962	1.0381	1.16392	-0.891904	0.372444	0.53582
Gm19046	16.5865	1.03638	0.816873	-1.26872	0.20454	0.347775
Map2k4	3018.43	1.03492	0.0744897	-13.8935	6.94e-44	4.48e-42
Csprs	10.9741	1.03383	0.975706	-1.05957	0.289338	0.44921
Rab25	20.7917	1.03272	0.842677	-1.22552	0.220378	0.367422
Pla2g4c	5.86207	1.03248	1.31721	-0.783842	0.433133	0.593864
Rnf217	1437.81	1.03233	0.101854	-10.1353	3.85e-24	1.01e-22
Angptl6	5.57294	1.03233	1.28319	-0.804502	0.421107	0.583017
Cdkn2a	2315.97	1.03221	0.0881271	-11.7128	1.1e-31	4.22e-30
Hif1a	7710.73	1.03181	0.0607017	-16.998	8.5e-65	1.08e-62
Rpl9-ps7	28.8568	1.03174	0.678758	-1.52005	0.128499	0.243987
Slc24a3	2393.59	1.02955	0.0960962	-10.7138	8.77e-27	2.53e-25
Plppr3	10.3475	1.02875	0.990263	-1.03887	0.298866	0.459335
Gm8850	26.6219	1.02776	0.705288	-1.45722	0.145057	0.267956
Rcvrn	17.9118	1.02645	0.872994	-1.17578	0.239681	0.390854
Gm13394	104.74	1.02582	0.491675	-2.08639	0.0369435	0.0907483
Tbr1	8.78386	1.0252	1.11005	-0.923557	0.355717	0.520483
Clstn1	486.005	1.02511	0.157246	-6.51915	7.07e-11	7.69e-10
Gm12713	6.22792	1.0247	1.23206	-0.831698	0.405579	0.566976
Gm6641	52.2997	1.02363	1.24692	-0.820927	0.411688	0.573004
Gm16236	8.02252	1.02328	1.05059	-0.974001	0.330056	0.493268
Gm11100	12.9577	1.02289	0.792922	-1.29003	0.197041	0.338278
Trem1	306.258	1.02276	0.187048	-5.4679	4.55e-08	3.76e-07
H2-M2	26.6978	1.02249	0.713334	-1.4334	0.151743	0.27819
Cd52	8537.35	1.02245	0.0798225	-12.809	1.46e-37	7.26e-36
Cobl	8.5687	1.02025	1.05093	-0.97081	0.331643	0.495035
Wnt9a	15.8858	1.01728	0.732402	-1.38896	0.164845	0.295922
Trav17	24.017	1.01504	0.696175	-1.45802	0.144835	0.267665
Gm17228	43.8202	1.01466	0.490827	-2.06725	0.0387106	0.0943331
Hectd4	11415	1.01399	0.0623087	-16.2737	1.52e-59	1.7e-57
Or8c20	24.3665	1.01313	0.707944	-1.43108	0.152406	0.279021
Olfm1	90.0561	1.0129	0.361535	-2.80166	0.00508398	0.0169581
Ctse	1096.1	1.01152	0.124341	-8.13505	4.12e-16	6.67e-15
Pdia5	53.8808	1.01124	0.44956	-2.2494	0.0244869	0.064721
Gp9	36.4281	1.01063	0.729009	-1.38631	0.165653	0.297045
Cnp	1136.8	1.00947	0.119526	-8.44563	3.02e-17	5.38e-16
Creb3l2	935.151	1.00869	0.137841	-7.31778	2.52e-13	3.36e-12
Zyx	26894.5	1.00804	0.0727103	-13.8638	1.05e-43	6.7e-42
Cd48	1026.9	1.00764	0.118376	-8.51219	1.71e-17	3.08e-16
Phospho1	2069.18	1.00746	0.0915242	-11.0076	3.51e-28	1.09e-26
Aacs	2545.29	1.00568	0.0880861	-11.417	3.44e-30	1.21e-28
Emilin2	18745.8	1.00469	0.0610367	-16.4605	7.05e-61	8.28e-59
Cd8b1	8.736	1.00454	1.01944	-0.985378	0.324439	0.487857
Selenom	2263.63	1.00361	0.0961786	-10.4348	1.72e-25	4.71e-24
Jazf1	356.772	1.00319	0.166612	-6.02111	1.73e-09	1.66e-08
Igkv5-48	6.29536	1.00296	1.51277	-0.662996	0.507333	0.659218
Cd47	17996.1	1.00287	0.0677721	-14.7977	1.51e-49	1.21e-47
Rab24	2049.61	1.0012	0.0861842	-11.617	3.38e-31	1.25e-29
Timm8a2	25.2692	1.00042	0.762794	-1.31152	0.189682	0.328684
Gm49435	9.7901	0.995416	0.991989	-1.00345	0.315641	0.478466
H2-T10	83.0795	0.994761	0.442972	-2.24565	0.0247264	0.0652524
Gbp6	49.8041	0.993773	0.574817	-1.72885	0.0838356	0.175095
Sema4g	13.5719	0.993213	1.07897	-0.920517	0.357302	0.52223
Dusp5	3328.93	0.993155	0.0945538	-10.5036	8.31e-26	2.31e-24
Gm52969	59.6124	0.993033	0.404559	-2.45461	0.0141039	0.0406198
Myadm	23299.2	0.993009	0.0656289	-15.1307	1.02e-51	8.67e-50
Rpsa-ps9	27.8451	0.992455	0.598249	-1.65893	0.097129	0.196916
Siglece	178.591	0.992214	0.240413	-4.12712	3.67e-05	0.000198779
Bpi	24.0903	0.990042	0.702402	-1.40951	0.158684	0.287466
Bcl3	455.099	0.990013	0.145748	-6.79262	1.1e-11	1.28e-10
Gm5564	6.08315	0.989665	1.17969	-0.83892	0.401514	0.563452
Tes	3915.82	0.989375	0.068841	-14.3719	7.77e-47	5.7e-45
Sh3gl2	5.26854	0.988606	1.36927	-0.721997	0.470296	0.626969
Adam19	11983	0.987192	0.0858945	-11.4931	1.43e-30	5.11e-29
Sun1	2455.89	0.986361	0.0771869	-12.7789	2.15e-37	1.05e-35
Fut8	10661	0.985214	0.0746039	-13.2059	8.11e-40	4.37e-38
Baiap3	988.98	0.985091	0.156427	-6.29743	3.03e-10	3.1e-09
Eya2	19.648	0.985076	0.742145	-1.32734	0.184398	0.321769
Ptp4a3	1627.14	0.984844	0.124617	-7.90297	2.72e-15	4.14e-14
Kcnn3	125.053	0.984639	0.321009	-3.06732	0.00215985	0.00802761
Plxdc2	471.803	0.984606	0.219547	-4.48471	7.3e-06	4.44e-05
Pycr1	19.2168	0.983767	0.781751	-1.25842	0.208242	0.35211
Gm41675	64.8635	0.983218	0.440396	-2.23258	0.0255768	0.06717
Pik3c2b	79.163	0.983057	0.339562	-2.89507	0.00379068	0.013103
Gprasp2	8.10464	0.981488	1.00572	-0.975906	0.329111	0.492408
Pdlim1	765.339	0.978449	0.118955	-8.2254	1.95e-16	3.24e-15
Tcp11l1	1073.57	0.97686	0.119877	-8.14882	3.67e-16	5.98e-15
A530032D15Rik	60.8605	0.976407	0.381617	-2.5586	0.0105094	0.0316251
Tmprss11g	20.4002	0.976262	0.791422	-1.23355	0.217369	0.363645
Gm14391	2816.81	0.975866	0.0877291	-11.1236	9.63e-29	3.1e-27
Trex1	590.837	0.975445	0.162844	-5.99006	2.1e-09	2e-08
Rnasel	10837.8	0.975394	0.0650169	-15.0022	7.11e-51	5.89e-49
Ciita	45.4613	0.975049	0.607333	-1.60546	0.108393	0.213927
Man2a2	3978.3	0.974943	0.0851901	-11.4443	2.51e-30	8.92e-29
Ly6a	89.4642	0.974721	0.384592	-2.53443	0.0112631	0.0335083
Gm48147	6.88199	0.974567	1.2679	-0.768644	0.442105	0.602091
Sqle	871.274	0.974299	0.150309	-6.48196	9.05e-11	9.72e-10
Zswim7	76.1433	0.973775	0.432067	-2.25376	0.0242113	0.0641234
Enpp4	155.245	0.973491	0.261542	-3.72213	0.00019755	0.000927676
Gm14326	458.129	0.971828	0.170352	-5.70483	1.16e-08	1.01e-07
Lrrc8c	845.257	0.971344	0.131403	-7.39213	1.44e-13	1.96e-12
Samhd1	34862.6	0.969114	0.0662891	-14.6195	2.11e-48	1.6e-46
Ngly1	2461.33	0.967471	0.082186	-11.7717	5.46e-32	2.13e-30
Cd81	2056.51	0.967414	0.0996125	-9.71177	2.69e-22	6.33e-21
Gm20390	224.593	0.963991	1.44196	-0.668528	0.503797	0.656573
B430306N03Rik	3971.27	0.963384	0.0804769	-11.9709	5.05e-33	2.1e-31
Ubac2	3315.82	0.962235	0.0875807	-10.9868	4.42e-28	1.37e-26
Tbc1d2	742.223	0.961569	0.137627	-6.98679	2.81e-12	3.42e-11
Rccd1	101.493	0.960911	0.293717	-3.27155	0.00106958	0.00429576
Stk40	2967.52	0.960625	0.0969487	-9.90859	3.82e-23	9.47e-22
Cfap53	26.0078	0.960035	0.576317	-1.66581	0.0957511	0.194822
Arid5a	1153.93	0.959233	0.0994573	-9.64467	5.18e-22	1.2e-20
Csrnp1	942.258	0.957115	0.125643	-7.61774	2.58e-14	3.7e-13
Junb	17034.1	0.956417	0.0819846	-11.6658	1.91e-31	7.15e-30
Stk17b	7495.89	0.95583	0.0741966	-12.8824	5.65e-38	2.87e-36
Slc18a2	2386.22	0.954676	0.0958947	-9.95547	2.39e-23	5.96e-22
Qsox2	341.691	0.954327	0.206213	-4.62786	3.69e-06	2.36e-05
Tcf19	173.6	0.953092	0.287257	-3.31791	0.000906951	0.00371129
E2f2	3789.32	0.952183	0.0805444	-11.8218	3.01e-32	1.2e-30
Itga7	23.7421	0.9517	0.749905	-1.26909	0.204407	0.34763
Glis2	133.339	0.951433	0.326796	-2.91139	0.0035982	0.0125322
Wdr20rt	15.4904	0.951146	0.883047	-1.07712	0.281427	0.4408
Diaph1	21956.6	0.950443	0.058209	-16.3281	6.23e-60	7.14e-58
Gm17068	91.9445	0.950302	0.312984	-3.03626	0.00239532	0.00878922
Irs3	9.863	0.950198	1.01566	-0.935546	0.349507	0.51396
Ift57	257.336	0.948889	0.216933	-4.37412	1.22e-05	7.14e-05
Zfp759	45.4316	0.948301	0.582809	-1.62712	0.103711	0.207281
Nabp1	19113.7	0.947525	0.0736351	-12.8678	6.83e-38	3.43e-36
Fmo1	181.379	0.945614	0.237002	-3.9899	6.61e-05	0.000339296
Rgs14	6141.96	0.945396	0.0739598	-12.7826	2.05e-37	1e-35
Tcp11	20.1139	0.943298	0.79604	-1.18499	0.236022	0.386606
Gm36262	11.277	0.943076	0.967907	-0.974345	0.329885	0.493164
Fgr	3776.43	0.942228	0.076566	-12.3061	8.4e-35	3.75e-33
Tspoap1	3832.33	0.94205	0.112076	-8.40549	4.26e-17	7.48e-16
Cyp51	1735.25	0.941081	0.105414	-8.92746	4.36e-19	8.52e-18
Gm15572	21.1984	0.9407	0.861195	-1.09232	0.274693	0.432887
Ldlr	5588.02	0.939968	0.078937	-11.9078	1.08e-32	4.42e-31
Gm9194	42.4541	0.939722	0.45252	-2.07664	0.0378346	0.0925519
Phc1	813.236	0.93829	0.130866	-7.16988	7.51e-13	9.57e-12
Pde4b	1450.49	0.937826	0.104946	-8.93629	4.02e-19	7.89e-18
Nrbp2	66.8626	0.93777	0.494207	-1.89752	0.057759	0.130237
Vmn2r72	30.5268	0.937378	0.626612	-1.49595	0.134668	0.253052
Mrpl33	2230.76	0.936498	0.090618	-10.3346	4.92e-25	1.33e-23
Id1	1330.69	0.936277	0.117853	-7.94443	1.95e-15	3e-14
Gm49909	2651.24	0.934926	0.096491	-9.68925	3.35e-22	7.82e-21
Lgi1	7.58909	0.934766	1.11865	-0.83562	0.403369	0.564801
Enpp3	5.7864	0.934719	1.2484	-0.748734	0.454017	0.61251
Gm13464	57.5239	0.933475	0.486899	-1.91718	0.0552147	0.125698
Camkk2	4799.47	0.933292	0.0866396	-10.7721	4.66e-27	1.37e-25
Syngr3	5.21567	0.933211	1.30824	-0.713331	0.475641	0.631862
Tal1	455.176	0.933048	0.212852	-4.38356	1.17e-05	6.87e-05
1700019D03Rik	127.312	0.932243	0.270828	-3.4422	0.000577003	0.00245708
Tnf	1310.71	0.930489	0.100381	-9.26955	1.87e-20	3.93e-19
Odad1	97.8565	0.930327	0.412004	-2.25805	0.0239424	0.0634456
Ighv7-3	6.2485	0.929558	1.20936	-0.768638	0.442108	0.602091
Il4	636.5	0.928284	0.14041	-6.61126	3.81e-11	4.25e-10
Gm18600	8.63329	0.927994	1.14334	-0.811652	0.416991	0.578246
Ncoa4-ps	70.7786	0.927421	0.41687	-2.22472	0.0260998	0.0682745
Selplg	16855.2	0.926862	0.0700932	-13.2233	6.44e-40	3.5e-38
Ffar2	3565.52	0.926369	0.0945723	-9.79536	1.18e-22	2.84e-21
Syn1	43.2649	0.925381	0.457746	-2.0216	0.0432175	0.103157
Acss1	4644.05	0.924284	0.0879564	-10.5084	7.9e-26	2.21e-24
Entpd3	31.7104	0.923672	0.532826	-1.73353	0.0830006	0.173885
Fdps	1376.05	0.923312	0.112225	-8.22734	1.91e-16	3.19e-15
Gm10182	128.27	0.923009	0.335712	-2.74941	0.00597033	0.0194936
Gm49960	39.106	0.922185	0.671674	-1.37297	0.169763	0.302787
Map3k14	1197.34	0.921217	0.141429	-6.51361	7.34e-11	7.96e-10
Nrl	5.33205	0.920904	1.26882	-0.725795	0.467965	0.625124
Rps6-ps3	16.6171	0.920059	1.01637	-0.905239	0.365339	0.529829
Gm20491	47.0852	0.919694	0.519126	-1.77162	0.0764576	0.162986
Slco4c1	1580.35	0.919011	0.117027	-7.85295	4.06e-15	6.1e-14
Pram1	428.663	0.918636	0.158438	-5.79809	6.71e-09	6.03e-08
Ripor2	10070.3	0.916975	0.0752544	-12.185	3.74e-34	1.63e-32
Rps15a-ps7	60.7058	0.91626	0.520158	-1.76151	0.0781529	0.16568
Gm8623	16.4097	0.916126	0.769955	-1.18984	0.234108	0.384417
Gm20683	78.7088	0.915991	1.25097	-0.732225	0.464031	0.621675
Ifit1	12.7314	0.91597	0.928845	-0.986139	0.324065	0.487527
Gm34432	19.569	0.91592	0.830014	-1.1035	0.269811	0.427397
Nod2	268.472	0.915174	0.193905	-4.7197	2.36e-06	1.55e-05
Lfng	4741.69	0.914758	0.0729299	-12.543	4.34e-36	2.04e-34
Ksr1	4670.81	0.914661	0.0918279	-9.9606	2.27e-23	5.67e-22
Flna	82677.6	0.914071	0.0542761	-16.8411	1.22e-63	1.53e-61
Insyn2b	6.59097	0.913998	1.10879	-0.824323	0.409756	0.571002
Bcl2a1d	132.94	0.913142	0.344744	-2.64876	0.00807885	0.0252056
Syne2	10994.5	0.912585	0.0664955	-13.724	7.29e-43	4.49e-41
Gm17040	6.74982	0.910402	1.24281	-0.732535	0.463842	0.621534
Bin2	10334.3	0.910356	0.0744327	-12.2306	2.13e-34	9.32e-33
Tgfbi	5430.34	0.910272	0.0778755	-11.6888	1.45e-31	5.51e-30
Sesn2	2605.61	0.90901	0.0896221	-10.1427	3.57e-24	9.36e-23
Chst15	8061.91	0.908953	0.0703992	-12.9114	3.88e-38	1.98e-36
Klhl18	2356.86	0.907763	0.0919959	-9.86744	5.76e-23	1.41e-21
Dusp16	223.228	0.907488	0.269261	-3.37029	0.000750903	0.00312238
Pkd1l2	25.22	0.905589	0.653842	-1.38503	0.166044	0.297601
Myl6	16163	0.905524	0.0655817	-13.8076	2.29e-43	1.45e-41
Gm8813	26.4972	0.903933	0.800944	-1.12858	0.259073	0.41428
Xlr4a	9.09507	0.902693	1.15278	-0.783058	0.433593	0.594097
Cobll1	8.9169	0.902531	1.09992	-0.820538	0.411909	0.573203
Apobr	15579.9	0.902489	0.0829559	-10.8791	1.45e-27	4.35e-26
Dck	1130.67	0.901484	0.115739	-7.78896	6.76e-15	9.98e-14
Gm37240	423.317	0.901367	0.192065	-4.69302	2.69e-06	1.76e-05
Gm15644	35.1923	0.901266	0.637586	-1.41356	0.157491	0.28582
Dok2	4026.12	0.90055	0.0726991	-12.3874	3.06e-35	1.41e-33
Gm17657	10.9593	0.900335	0.909413	-0.990018	0.322166	0.485231
Gstk1	21.1396	0.899932	0.688612	-1.30688	0.191254	0.330587
Ear1	120157	0.899114	0.0828018	-10.8586	1.81e-27	5.41e-26
Ms4a3	570.281	0.898601	0.162412	-5.53285	3.15e-08	2.64e-07
Ptpn18	1819.79	0.898597	0.0924134	-9.72367	2.39e-22	5.66e-21
Rps19-ps6	98.2842	0.89828	0.298687	-3.00743	0.00263467	0.00956934
Cd40	297.787	0.898213	0.202513	-4.43534	9.19e-06	5.49e-05
Omg	36.0675	0.897181	0.517739	-1.73288	0.0831163	0.173989
Fmc1	69.5175	0.896846	0.364287	-2.46193	0.0138193	0.039889
Nfkbie	902.935	0.896808	0.137893	-6.50364	7.84e-11	8.49e-10
Dmtn	27.8389	0.896523	0.610487	-1.46854	0.141959	0.263648
Ak2	2927.41	0.896452	0.0761527	-11.7718	5.46e-32	2.13e-30
Klra2	887.015	0.896171	0.134471	-6.66444	2.66e-11	3e-10
Zfp966	345.513	0.895304	0.199644	-4.4845	7.31e-06	4.44e-05
Neto2	115.093	0.894717	0.299945	-2.98293	0.00285499	0.0102528
Pira1	1974.45	0.892335	0.0910536	-9.8001	1.12e-22	2.72e-21
Castor1	161.686	0.891699	0.263954	-3.37823	0.000729531	0.0030404
Elmo2	2881.29	0.890692	0.0899194	-9.90544	3.94e-23	9.75e-22
Cers6	8391.31	0.889558	0.0613745	-14.4939	1.32e-47	9.86e-46
Or5m9	83.5061	0.888502	0.372918	-2.38257	0.0171924	0.0480222
Gm48551	11.6304	0.888159	1.12995	-0.786014	0.431859	0.592756
Gm44917	6.68799	0.886001	1.2755	-0.694629	0.487288	0.64239
Cd209c	88.2289	0.885733	0.337637	-2.62333	0.0087076	0.0269211
Capn2	5085.37	0.88535	0.0882548	-10.0318	1.11e-23	2.83e-22
Cfap54	72.3215	0.885121	0.416495	-2.12517	0.0335725	0.0839886
Smim6	21.2306	0.884977	0.733569	-1.2064	0.227664	0.376786
Fam222a	52.6052	0.884692	0.430363	-2.05569	0.0398128	0.0966656
Septin11	2127.34	0.882619	0.11571	-7.62782	2.39e-14	3.43e-13
B4galnt4	18.2394	0.882136	0.764292	-1.15419	0.248423	0.401758
Slc2a3	22503.8	0.881682	0.0630086	-13.9931	1.72e-44	1.13e-42
Plekhg3	7004.96	0.881156	0.0760003	-11.5941	4.41e-31	1.63e-29
Evi2b	10340.5	0.880935	0.0561865	-15.6788	2.11e-55	2.05e-53
Akap13	43562.7	0.879946	0.0631948	-13.9244	4.51e-44	2.92e-42
Sh3bgrl3	14488.8	0.879852	0.075933	-11.5872	4.78e-31	1.76e-29
Ier2	13791.1	0.878619	0.0864738	-10.1605	2.97e-24	7.82e-23
Ppp1r42	19.6005	0.878606	0.739073	-1.18879	0.234521	0.384748
Vrk1	2529.6	0.878595	0.104943	-8.37209	5.66e-17	9.77e-16
Klf8	69.6302	0.878244	0.50167	-1.75064	0.0800079	0.168929
Spef1l	166.667	0.877754	0.303461	-2.89247	0.00382222	0.0131934
Myo10	2752.25	0.877047	0.108669	-8.0708	6.98e-16	1.11e-14
Qrsl1	305.933	0.876856	0.180084	-4.86916	1.12e-06	7.7e-06
Sft2d2	5405.15	0.875269	0.0708764	-12.3492	4.92e-35	2.22e-33
D16Ertd472e	3501.13	0.874116	0.0823163	-10.619	2.43e-26	6.93e-25
Klrb1f	863.079	0.87304	0.14576	-5.98958	2.1e-09	2e-08
Cirop	51.4056	0.872673	0.450231	-1.93828	0.0525892	0.120881
Ppp4r4	15.804	0.872384	0.886432	-0.984152	0.325041	0.48826
Gabbr1	4825.41	0.870843	0.0745407	-11.6828	1.56e-31	5.89e-30
Lpar6	1789.25	0.870796	0.126465	-6.88567	5.75e-12	6.82e-11
Rnase2a	4.99735	0.86994	1.372	-0.634066	0.526038	0.676215
Cenph	60.8322	0.86969	0.411448	-2.11373	0.0345383	0.0858484
Gm13292	5.49377	0.869541	1.30549	-0.666064	0.50537	0.657704
Dennd2c	159.064	0.869401	0.341248	-2.54771	0.0108432	0.0324633
Rnf34	1410.89	0.867487	0.103481	-8.38308	5.16e-17	8.96e-16
Ak4	26.0818	0.865187	0.602601	-1.43575	0.151072	0.277248
Bnipl	5.16232	0.864559	1.33288	-0.64864	0.516571	0.667556
Zfp781	10.7405	0.863697	1.20035	-0.719535	0.471811	0.628425
Gm15197	5.92314	0.863364	1.25637	-0.687191	0.491963	0.646461
F5	29503	0.862598	0.0792084	-10.8902	1.28e-27	3.88e-26
Lrrn4	84.1464	0.862557	0.351215	-2.45592	0.0140523	0.0405005
Gpr171	99.1112	0.862429	0.38654	-2.23115	0.025671	0.0673691
Map2k6	32.3448	0.862218	0.609833	-1.41386	0.157403	0.285745
Tipin	234.575	0.860742	0.244779	-3.51641	0.000437423	0.00191896
Pfkp	2332.58	0.86069	0.0858267	-10.0282	1.15e-23	2.93e-22
Gm5558	7.12766	0.859376	1.31157	-0.655226	0.512322	0.663937
Ntng2	4291.77	0.859267	0.0775983	-11.0733	1.69e-28	5.37e-27
Cables2	1961.66	0.857734	0.100302	-8.55148	1.22e-17	2.21e-16
Trim14	1070.35	0.857675	0.115706	-7.41254	1.24e-13	1.7e-12
Gcnt1	22694.9	0.857053	0.0765921	-11.1898	4.57e-29	1.51e-27
Etv3	6272.39	0.856727	0.0668726	-12.8113	1.42e-37	7.07e-36
Gm11366	25.8741	0.856049	0.663805	-1.28961	0.197186	0.338488
Wdr49	17.6447	0.85557	0.686682	-1.24595	0.212784	0.357687
Dennd4a	8880.42	0.854905	0.0734883	-11.6332	2.79e-31	1.04e-29
A930033H14Rik	29.2585	0.854303	0.705333	-1.21121	0.225817	0.374489
Ttc9	69.0058	0.853742	0.41212	-2.07159	0.0383041	0.0934665
Mmp28	12.2013	0.852627	0.803388	-1.06129	0.288559	0.44825
Rigi	1979.16	0.850877	0.0910374	-9.34645	9.06e-21	1.94e-19
Synpo2l	5.86225	0.850595	1.31664	-0.646037	0.518255	0.668677
Pik3r6	1084.67	0.849476	0.115595	-7.34871	2e-13	2.69e-12
Mrpl41	428.851	0.849208	0.15601	-5.44329	5.23e-08	4.29e-07
Sfmbt2	15.3788	0.848758	0.755273	-1.12378	0.261108	0.416671
Myc	508.531	0.848442	0.158263	-5.36095	8.28e-08	6.63e-07
Siglecf	10670.3	0.848054	0.0684672	-12.3863	3.1e-35	1.42e-33
Etf1	8755.09	0.847918	0.0661301	-12.822	1.24e-37	6.18e-36
Myo19	63.9761	0.847595	0.37437	-2.26406	0.0235706	0.0625508
Pla2g4a	3312.07	0.847425	0.0700058	-12.1051	9.93e-34	4.26e-32
Zpbp	14.0688	0.846559	0.786154	-1.07684	0.281554	0.440904
Sytl1	3918.39	0.845908	0.0770322	-10.9812	4.71e-28	1.46e-26
Il1rl2	112.609	0.845699	0.347021	-2.43702	0.0148087	0.0423642
Plp2	9624.52	0.84544	0.0703667	-12.0148	2.97e-33	1.24e-31
Gm3604	54.5074	0.845084	0.408621	-2.06814	0.0386271	0.0941452
Emb	4573.57	0.844965	0.0810243	-10.4285	1.84e-25	5.03e-24
Gm14411	27.6177	0.844943	0.681617	-1.23962	0.215118	0.36066
Nqo1	5347.24	0.843156	0.0836819	-10.0757	7.07e-24	1.84e-22
Hmgb3	280.906	0.842017	0.254086	-3.3139	0.000920028	0.00375746
Dctd	23.6248	0.841614	0.68518	-1.22831	0.21933	0.366299
Cisd2	3197.64	0.840582	0.0727506	-11.5543	7.02e-31	2.55e-29
Slc25a29	22.2482	0.839773	0.957708	-0.876857	0.380565	0.543664
Otub2	400.686	0.838692	0.165317	-5.07324	3.91e-07	2.89e-06
Nek10	6.61707	0.838026	1.25098	-0.669897	0.502924	0.655871
Spint2	582.666	0.837853	0.143827	-5.82543	5.7e-09	5.17e-08
Unc13b	46.0754	0.837402	0.461132	-1.81597	0.0693752	0.150798
Opn3	6.86615	0.837386	1.08113	-0.774545	0.438609	0.598659
Fam169b	496.522	0.837178	0.210767	-3.97204	7.13e-05	0.000363603
Gmfg-ps	5.03758	0.836283	1.30704	-0.639831	0.522283	0.672745
Gm15937	36.9796	0.83537	0.592924	-1.4089	0.158865	0.287652
Slc28a2	576.066	0.833926	0.168442	-4.95081	7.39e-07	5.24e-06
Or8k17	28.1596	0.83358	0.571763	-1.45791	0.144865	0.267687
Or52e8	5.48623	0.833458	1.24034	-0.67196	0.501609	0.655147
Oas1c	36.2368	0.832867	0.476108	-1.74932	0.0802352	0.169254
Gemin2	324.531	0.831462	0.237831	-3.49603	0.000472243	0.00205451
Vasp	25734.3	0.830886	0.0601902	-13.8043	2.4e-43	1.51e-41
Or12e14	7.55003	0.830716	1.11147	-0.747406	0.454818	0.613309
Or8b40	43.6852	0.830393	0.44659	-1.85941	0.0629695	0.139352
Icosl	1545.84	0.829637	0.101005	-8.21384	2.14e-16	3.55e-15
Xaf1	80.1846	0.82896	0.401327	-2.06555	0.0388711	0.0946455
Or10d1b	112.67	0.828229	0.278243	-2.97664	0.00291428	0.0104431
Ptger4	1450.05	0.827908	0.0990486	-8.3586	6.35e-17	1.09e-15
Vmn2r30	5.70526	0.827895	1.2288	-0.673744	0.500474	0.65413
Slc12a8	120.256	0.827544	0.279416	-2.9617	0.00305947	0.0108912
Tex14	6.18011	0.827114	1.19623	-0.691435	0.489292	0.644095
Tmem154	13275.7	0.826876	0.0691423	-11.9591	5.82e-33	2.41e-31
Stard4	1164.55	0.826591	0.110709	-7.46631	8.25e-14	1.15e-12
Prtn3	89.1452	0.826536	0.324751	-2.54513	0.0109236	0.0326705
Crip1	2630.18	0.825829	0.100548	-8.21326	2.15e-16	3.56e-15
Elmo3	42.4789	0.82485	0.506605	-1.62819	0.103485	0.20694
Gm14401	29.3634	0.824766	0.563592	-1.46341	0.143355	0.265634
Gm21962	90.6514	0.824724	0.35212	-2.34216	0.0191722	0.0526712
Ankrd24	215.683	0.824685	0.232635	-3.54498	0.000392646	0.00173864
Gm4535	12.606	0.823213	1.13079	-0.728	0.466613	0.623938
Gad2	26.0473	0.822964	0.64584	-1.27425	0.202574	0.345272
Bcl2l1	1748.3	0.822563	0.133839	-6.1459	7.95e-10	7.91e-09
Tnfaip8	6459.26	0.822178	0.0624615	-13.163	1.43e-39	7.7e-38
Phf19	148.677	0.822084	0.33966	-2.42032	0.0155069	0.0440354
Evi2a	1743.95	0.821506	0.143154	-5.73861	9.55e-09	8.4e-08
Gpr183	487.881	0.819695	0.180113	-4.55099	5.34e-06	3.33e-05
Ear2	60766.2	0.819593	0.092665	-8.84469	9.18e-19	1.76e-17
Ccdc60	10.9285	0.818922	0.995761	-0.822408	0.410845	0.572211
Inpp5j	17311.2	0.818105	0.0806114	-10.1487	3.36e-24	8.81e-23
Mcts2	218.206	0.817508	0.296931	-2.75319	0.00590169	0.0193125
Rexo5	373.9	0.817114	0.162683	-5.02274	5.09e-07	3.7e-06
Gm12248	5.63677	0.816904	1.22139	-0.66883	0.503604	0.656525
Lrrc2	13.6229	0.816432	0.878653	-0.929185	0.352793	0.517202
Or9s13	8.42344	0.816384	1.07805	-0.757278	0.448883	0.608157
Nefh	17.0088	0.816231	0.912631	-0.894372	0.371123	0.534787
Ptgs1	3642.63	0.815007	0.0779196	-10.4596	1.32e-25	3.65e-24
Ddx60	1151.67	0.81427	0.111827	-7.2815	3.3e-13	4.36e-12
Srm	539.641	0.812915	0.194402	-4.18161	2.89e-05	0.000159815
Prps1	138.93	0.812357	0.296475	-2.74005	0.00614291	0.0199859
Or2v1	6.18659	0.812171	1.2853	-0.631894	0.527456	0.677555
Dxo	749.973	0.811637	0.144655	-5.61084	2.01e-08	1.72e-07
Idi1	711.478	0.811346	0.12796	-6.34063	2.29e-10	2.38e-09
Prr13	12893.4	0.810613	0.0644889	-12.5698	3.09e-36	1.46e-34
2810408A11Rik	54.0805	0.810273	0.689848	-1.17457	0.240168	0.391473
Or10ak7	5.71532	0.810183	1.30724	-0.619767	0.535411	0.684188
Flt3l	1058.04	0.809989	0.1491	-5.43252	5.56e-08	4.54e-07
Ier3ip1	608.264	0.809886	0.134402	-6.02586	1.68e-09	1.61e-08
Lamb3	246.224	0.809413	0.221403	-3.65584	0.000256345	0.00117813
Trim16	682.687	0.808901	0.126603	-6.38928	1.67e-10	1.76e-09
Azin2	39.8865	0.808896	0.605252	-1.33646	0.181399	0.317859
Gm10155	25.8724	0.808825	0.774491	-1.04433	0.296332	0.45672
Gpr146	1231.72	0.808786	0.13512	-5.98571	2.15e-09	2.04e-08
Ryr1	12.9582	0.808222	0.985122	-0.820428	0.411972	0.573236
Glt28d2	426.654	0.807613	0.167761	-4.81406	1.48e-06	1e-05
Rps17	5474.41	0.807162	0.254933	-3.16618	0.00154457	0.00596757
Ccdc30	29.9897	0.804665	0.58265	-1.38104	0.167266	0.299321
Ddo	101.224	0.804611	0.341463	-2.35637	0.0184547	0.0509849
Fosl1	196.625	0.80442	0.276648	-2.90774	0.00364055	0.0126587
Fasn	3446.03	0.804365	0.0851432	-9.44721	3.48e-21	7.65e-20
Clic5	7.09629	0.803648	1.137	-0.706814	0.479682	0.635504
Mylpf	14.829	0.803424	0.910901	-0.882011	0.377771	0.541254
Mob3c	1144.41	0.803404	0.114874	-6.9938	2.68e-12	3.26e-11
Ifi35	948.955	0.802469	0.112073	-7.16021	8.06e-13	1.02e-11
Nr1h5	8.68585	0.802437	1.14975	-0.697922	0.485226	0.64042
Trav4-4-dv10	5.81335	0.802094	1.20157	-0.667539	0.504428	0.656956
Lrrc51	8.19469	0.801929	1.20671	-0.664557	0.506334	0.658445
Rep15	133.044	0.801127	0.278373	-2.87789	0.0040034	0.0137637
Gm45351	16.5902	0.800592	0.815556	-0.981651	0.326272	0.489658
Arsb	15385	0.800579	0.072633	-11.0223	2.98e-28	9.34e-27
Nfkbiz	1322.2	0.800523	0.131809	-6.07333	1.25e-09	1.23e-08
Or4k6	98.5872	0.80045	0.402414	-1.98912	0.0466879	0.109726
Myo1d	5839.99	0.800063	0.0677279	-11.8129	3.35e-32	1.33e-30
Pirb	20511	0.79892	0.0580998	-13.7508	5.03e-43	3.12e-41
Olfr715b	28.1516	0.798828	0.54549	-1.46442	0.143079	0.265261
2700099C18Rik	56.8808	0.797641	0.389365	-2.04857	0.0405044	0.0979773
Caps2	138.709	0.797497	0.285439	-2.79393	0.00520725	0.0172946
Pi16	3631.19	0.796822	0.0761325	-10.4662	1.23e-25	3.42e-24
Rbm38	2828.62	0.796763	0.0738045	-10.7956	3.61e-27	1.06e-25
Cebpb	11533.6	0.795566	0.0713494	-11.1503	7.14e-29	2.33e-27
Gp5	89.2073	0.795495	0.417661	-1.90464	0.0568265	0.128669
Akr1c12	583.733	0.795448	0.139586	-5.69862	1.21e-08	1.05e-07
Nfkbid	1781.61	0.793791	0.111478	-7.1206	1.07e-12	1.35e-11
Homer2	17.0789	0.793148	0.772151	-1.02719	0.30433	0.465393
Calr	16659	0.792409	0.082525	-9.60205	7.84e-22	1.79e-20
Irs2	3102.75	0.79203	0.0757193	-10.4601	1.32e-25	3.64e-24
Ero1a	10124	0.791425	0.0672281	-11.7722	5.43e-32	2.13e-30
Gm49331	115.113	0.791284	0.314468	-2.51626	0.0118606	0.034995
Slc35g1	103.273	0.791095	0.307026	-2.57664	0.00997667	0.030233
Clint1	16310.9	0.790771	0.0677767	-11.6673	1.87e-31	7.05e-30
Gm8203	94.8708	0.790682	2.28988	-0.345294	0.729873	0.832849
B3gnt7	866.593	0.790641	0.140084	-5.64404	1.66e-08	1.43e-07
Zfp930	120.313	0.789158	0.2838	-2.78069	0.00542442	0.017944
Ccdc69	179.073	0.787938	0.274586	-2.86955	0.00411053	0.0140891
Or10al7	81.4471	0.787332	0.349543	-2.25246	0.0242931	0.064282
Bend6	8.86335	0.787119	1.02572	-0.767381	0.442855	0.602829
Cox6c	1061.24	0.78684	0.114376	-6.87943	6.01e-12	7.1e-11
Pitpnm2	203.635	0.786636	0.227677	-3.45505	0.000550193	0.00235728
Rab38	43.6858	0.78649	0.489942	-1.60527	0.108434	0.213953
Lss	941.627	0.7863	0.125431	-6.26879	3.64e-10	3.7e-09
Itgb7	16664.7	0.785985	0.0710682	-11.0596	1.97e-28	6.2e-27
Lgalsl	270.519	0.785304	0.192918	-4.07067	4.69e-05	0.000248541
Alkbh4	623.161	0.785198	0.134128	-5.85411	4.8e-09	4.4e-08
Hgf	5946.07	0.785195	0.0703125	-11.1672	5.9e-29	1.94e-27
Nrxn1	193.518	0.784687	0.235951	-3.32564	0.000882159	0.00361893
H2-T24	1018.36	0.784579	0.106596	-7.36031	1.83e-13	2.48e-12
Tspan32	3603.86	0.784556	0.0836965	-9.37382	7e-21	1.51e-19
Adgrb3	9.82139	0.784383	1.00269	-0.782282	0.434049	0.594365
Gm13312	78.5219	0.783154	0.462725	-1.69248	0.0905538	0.186315
Gm15280	200.387	0.782986	0.22331	-3.50628	0.000454424	0.00198641
Abtb2	3166.12	0.782965	0.0975009	-8.03034	9.72e-16	1.54e-14
Plin4	20.3015	0.781254	0.845676	-0.923822	0.355579	0.520334
Gm20721	14.4201	0.781157	0.772693	-1.01095	0.312039	0.474511
Gimap8	126.033	0.781136	0.347374	-2.24869	0.0245325	0.0648102
H2-Q5	367.098	0.778975	0.184961	-4.21157	2.54e-05	0.000141402
Zfp972	86.4962	0.777964	0.375731	-2.07054	0.0384022	0.0936749
Adora3	3687.97	0.77786	0.0833398	-9.33359	1.02e-20	2.19e-19
Cgn	6.38584	0.77683	1.21182	-0.641046	0.521493	0.672022
Hgfac	370.363	0.776626	0.2171	-3.57728	0.000347187	0.00155528
Rpsa-ps10	23.1111	0.776617	0.873215	-0.889376	0.373801	0.537146
Klf1	30.0157	0.776457	0.744419	-1.04304	0.296931	0.457295
Sgip1	747.765	0.775419	0.159232	-4.86974	1.12e-06	7.68e-06
Gm28437	777.334	0.775035	1.68421	-0.460177	0.645389	0.771001
Mthfs	1039.56	0.774473	0.117895	-6.56921	5.06e-11	5.56e-10
Ssbp3	1788.99	0.774457	0.107904	-7.17725	7.11e-13	9.1e-12
Pclaf	740.311	0.772619	0.14	-5.51869	3.42e-08	2.85e-07
Mdm1	269.346	0.772397	0.215286	-3.58778	0.00033351	0.00150172
Timm23	1641.12	0.772357	0.0967709	-7.98129	1.45e-15	2.26e-14
Ccng1	4653.55	0.771957	0.0718516	-10.7438	6.34e-27	1.85e-25
Tagln2	13549.2	0.771475	0.0623314	-12.377	3.48e-35	1.59e-33
Vmn1r83	6.81118	0.769555	1.12084	-0.686585	0.492344	0.646847
Acod1	250.988	0.769475	0.233575	-3.29433	0.000986557	0.0039958
Gm18917	39.0289	0.769346	0.513861	-1.49719	0.134345	0.252704
Zmat3	1310.82	0.768812	0.0939648	-8.18192	2.79e-16	4.57e-15
Fam133b	833.566	0.768698	0.132468	-5.80291	6.52e-09	5.87e-08
Ckap4	19255.1	0.768089	0.0675501	-11.3707	5.85e-30	2.03e-28
Gm26528	60.6753	0.766646	0.400625	-1.91362	0.0556683	0.126574
Eno1	38168	0.765354	0.0571762	-13.3859	7.31e-41	4.13e-39
Prickle4	7.40322	0.764674	1.34446	-0.568758	0.56952	0.713237
Pdlim7	3079.07	0.764284	0.0927653	-8.23889	1.74e-16	2.91e-15
Elapor1	63.5061	0.76423	0.471211	-1.62184	0.104837	0.208962
Zfp456	154.935	0.764079	0.296997	-2.57268	0.0100915	0.0305114
Gm48493	2248.93	0.762084	0.115104	-6.62081	3.57e-11	4e-10
Chrm1	336.579	0.761842	0.197027	-3.8667	0.00011032	0.00054657
Gm14444	6.26006	0.761406	1.3437	-0.566648	0.570953	0.714239
Nfatc2	2346.06	0.760624	0.0985485	-7.71828	1.18e-14	1.72e-13
Fbxl2	233.353	0.760613	0.220909	-3.4431	0.000575083	0.00245032
Vmn1r90	20.7591	0.759777	0.654516	-1.16082	0.245714	0.398169
Fads2	360.587	0.759169	0.185438	-4.09393	4.24e-05	0.000227322
Ccdc134	340.355	0.75902	0.179637	-4.2253	2.39e-05	0.000133918
Btg2	16922.4	0.758966	0.0626818	-12.1082	9.55e-34	4.11e-32
Chil3	661.682	0.758395	0.19276	-3.9344	8.34e-05	0.000420615
Hecw2	30.3429	0.758248	0.627204	-1.20893	0.226689	0.375553
Zfp931	100.093	0.757753	0.301868	-2.51021	0.0120658	0.0355291
Pou4f1	7.48348	0.757092	1.2238	-0.61864	0.536153	0.684708
Acat2	219.813	0.756373	0.256578	-2.94792	0.00319918	0.011298
Tuba-rs1	94.0572	0.756191	0.317395	-2.38249	0.017196	0.0480231
G0s2	100.669	0.755949	0.397565	-1.90145	0.0572437	0.12943
Zfp523	2169.92	0.755927	0.0844312	-8.95318	3.45e-19	6.81e-18
Btk	6800.35	0.755738	0.0652731	-11.5781	5.32e-31	1.95e-29
Hal	52.5692	0.755413	0.523602	-1.44272	0.149099	0.274335
Carmil1	441.099	0.753979	0.165111	-4.5665	4.96e-06	3.11e-05
Insig1	1102.61	0.753955	0.113618	-6.6359	3.23e-11	3.62e-10
Hmgb1-rs16	25.0855	0.753848	0.611404	-1.23298	0.217583	0.363837
Plaur	6435.21	0.753112	0.0926194	-8.13126	4.25e-16	6.85e-15
Micall2	1412.96	0.752518	0.104817	-7.17937	7e-13	8.97e-12
Tmem43	5112.11	0.752358	0.0761335	-9.88209	4.98e-23	1.23e-21
Gm11991	10.6545	0.751559	0.974416	-0.771292	0.440534	0.600393
Prepl	1433.81	0.751262	0.0932857	-8.05335	8.06e-16	1.28e-14
Plk3	3077.62	0.751122	0.125919	-5.96514	2.44e-09	2.3e-08
Zfp120	792.484	0.750472	0.140385	-5.34581	9e-08	7.17e-07
Aqp9	5441.15	0.748924	0.0817138	-9.16521	4.95e-20	1.02e-18
Aplp1	19.9529	0.748917	0.747532	-1.00185	0.316415	0.479241
Rtkn2	75.8993	0.747625	0.441639	-1.69284	0.0904858	0.186201
Ncoa7	1711.99	0.747159	0.0937785	-7.96727	1.62e-15	2.52e-14
Cyb561	82.7878	0.746536	0.360775	-2.06925	0.0385222	0.0939208
Mrps25	201.932	0.746255	0.242347	-3.07929	0.00207495	0.00775334
Or2z9	43.1795	0.745635	0.482386	-1.54572	0.122172	0.234927
Pcyt1b	11.8537	0.744955	0.973477	-0.765252	0.444122	0.603713
Nmb	303.378	0.743592	0.190496	-3.90345	9.48e-05	0.000473665
Zbtb3	40.4222	0.743472	0.618653	-1.20176	0.229456	0.378983
Gm18214	14.0902	0.743083	0.844949	-0.879441	0.379162	0.542399
Nup153	3892.1	0.742471	0.0815896	-9.10007	9.03e-20	1.83e-18
Creld2	459.928	0.742451	0.161826	-4.58796	4.48e-06	2.82e-05
Gm17655	122.673	0.741965	0.307346	-2.41411	0.0157739	0.044681
Ubtd1	1684.19	0.741927	0.0977929	-7.58672	3.28e-14	4.66e-13
Gm15481	5.72239	0.740105	1.29063	-0.573447	0.566342	0.710835
Tap1	3202.41	0.739018	0.0874467	-8.45107	2.89e-17	5.15e-16
Dkc1	249.378	0.737346	0.205969	-3.57989	0.000343741	0.00154193
Gna15	2336.76	0.737268	0.0842186	-8.75422	2.06e-18	3.88e-17
Slc16a12	6.8213	0.737151	1.16822	-0.631001	0.52804	0.67778
Gm17893	15.2512	0.736045	0.83272	-0.883904	0.376748	0.540158
Ly6h	9.23797	0.735988	1.14042	-0.645367	0.51869	0.669115
Trim21	613.792	0.735549	0.13171	-5.58459	2.34e-08	1.99e-07
Aff3	611.633	0.735533	0.157703	-4.66404	3.1e-06	2e-05
Rtn2	50.5222	0.735339	0.487598	-1.50808	0.131533	0.248528
Nt5c3	3823.61	0.735009	0.0924061	-7.95412	1.8e-15	2.79e-14
Pak6	62.4752	0.734562	0.432229	-1.69947	0.0892302	0.183901
Tent5c	7911.69	0.734504	0.0626869	-11.717	1.04e-31	4.03e-30
Oas1b	71.9495	0.733011	1.25223	-0.585362	0.558304	0.704301
Picalm	12776.8	0.732887	0.0635037	-11.5409	8.21e-31	2.96e-29
Gapt	20144.3	0.732505	0.0650752	-11.2563	2.16e-29	7.26e-28
Cmip	10141.7	0.732079	0.0770183	-9.50526	2e-21	4.48e-20
Vps45	310.379	0.731681	0.179411	-4.07824	4.54e-05	0.000241634
Bdh1	12.2795	0.731677	1.11391	-0.656857	0.511273	0.662929
Traf5	574.425	0.730971	0.140893	-5.18813	2.12e-07	1.62e-06
Actb	453122	0.729778	0.060241	-12.1143	8.87e-34	3.83e-32
Ralgds	569.715	0.729464	0.157558	-4.6298	3.66e-06	2.34e-05
Cpt1b	52.3288	0.729395	0.521352	-1.39905	0.161799	0.291883
Prss57	919.091	0.728587	0.112742	-6.46241	1.03e-10	1.1e-09
Cd33	8344.45	0.728157	0.0612045	-11.8971	1.23e-32	4.98e-31
Tmem241	422.777	0.727906	0.147756	-4.92642	8.38e-07	5.89e-06
Orai1	1923.36	0.727899	0.0930017	-7.82673	5.01e-15	7.46e-14
Kncn	6.32004	0.727796	1.39891	-0.520261	0.602882	0.739364
Cradd	451.939	0.726185	0.172819	-4.20199	2.65e-05	0.000147299
Cd84	30947.8	0.725886	0.0602723	-12.0435	2.1e-33	8.85e-32
Pilrb2	93.8712	0.725773	0.344269	-2.10816	0.0350176	0.0867896
Slc2a1	3810.81	0.725367	0.0796534	-9.10654	8.51e-20	1.73e-18
mt-Nd3	488.482	0.724897	0.146125	-4.96078	7.02e-07	4.99e-06
Ptpre	10198.6	0.724467	0.0663957	-10.9114	1.02e-27	3.1e-26
Rab8b	8730.17	0.724244	0.0634655	-11.4116	3.66e-30	1.28e-28
Pygl	40112.3	0.723961	0.0577664	-12.5326	4.95e-36	2.31e-34
Glb1l2	752.507	0.723937	0.176173	-4.10925	3.97e-05	0.000213934
Alox15	64558.7	0.723297	0.072481	-9.97913	1.88e-23	4.76e-22
Rhbdf2	4178.63	0.722968	0.0711092	-10.167	2.78e-24	7.33e-23
Pga5	47.8842	0.722888	0.446819	-1.61786	0.105694	0.210269
Mcl1	26391.8	0.722755	0.0585272	-12.349	4.93e-35	2.22e-33
4930522L14Rik	156.918	0.722262	0.274222	-2.63386	0.00844211	0.0261996
Arl2bp	2343.7	0.72183	0.083768	-8.61702	6.87e-18	1.26e-16
Gpr37	82.5023	0.72113	0.342013	-2.10848	0.0349892	0.0867779
Cenpw	1271.73	0.720763	0.114071	-6.31857	2.64e-10	2.73e-09
Rtp4	37.31	0.720138	0.582772	-1.23571	0.216566	0.362798
Spred2	1365.72	0.719392	0.109289	-6.58247	4.63e-11	5.11e-10
Gm9733	386.257	0.719061	0.176012	-4.08529	4.4e-05	0.000234834
Gm5075	5.27058	0.718948	1.35059	-0.53232	0.594504	0.733197
Gm8956	104.725	0.718823	0.300659	-2.39083	0.0168105	0.047117
Mxd1	24466.5	0.718755	0.0649619	-11.0643	1.87e-28	5.9e-27
Eno1b	19.7456	0.718507	0.902385	-0.796231	0.425898	0.587487
Gm45038	347.603	0.718474	0.193587	-3.71138	0.000206129	0.000964567
Ndufa11b	7.39526	0.718197	1.09555	-0.655556	0.51211	0.663797
Or6c6c	73.9661	0.717805	0.434527	-1.65192	0.0985507	0.199357
Rpl13-ps6	6.20349	0.716654	1.23299	-0.581233	0.561083	0.706364
Gm20379	16.1239	0.716562	0.764316	-0.937521	0.348491	0.512877
Apoo	41.9006	0.716139	0.765581	-0.935419	0.349572	0.514005
Agfg2	2106.64	0.715717	0.121303	-5.90022	3.63e-09	3.37e-08
Upk1a	13.3096	0.714925	0.962084	-0.7431	0.457421	0.615686
Aif1l	136.423	0.714612	0.256187	-2.78941	0.00528039	0.0175217
Gm3076	5.47857	0.713785	1.22499	-0.582686	0.560105	0.705602
Rab33a	16.0886	0.713661	0.9377	-0.761076	0.446612	0.606032
Dyrk3	120.678	0.712306	0.353036	-2.01766	0.0436268	0.103964
Csf1	13509.5	0.711975	0.0775957	-9.17544	4.5e-20	9.31e-19
Zfp870	134.858	0.710542	0.334657	-2.12319	0.0337377	0.0843299
Creb5	1308.59	0.710347	0.407957	-1.74123	0.0816435	0.171542
Neu3	125.41	0.709657	0.263844	-2.68969	0.00715194	0.0226754
Tmsb4x	94242.4	0.709627	0.0595868	-11.9091	1.06e-32	4.36e-31
Dpy19l3	767.388	0.709168	0.114294	-6.20476	5.48e-10	5.5e-09
Ubb-ps	1644.5	0.707935	0.0950624	-7.44705	9.55e-14	1.32e-12
Fbxo9	4327.35	0.707232	0.10071	-7.02246	2.18e-12	2.67e-11
Serpinb10	112.998	0.706516	0.358999	-1.96802	0.0490662	0.114218
Pla2g3	324.13	0.705943	0.175617	-4.01979	5.82e-05	0.000302162
Zfp36	15282.7	0.705597	0.0630455	-11.1919	4.47e-29	1.48e-27
Clip2	2443.38	0.705062	0.102019	-6.91112	4.81e-12	5.77e-11
Dnajc6	144.808	0.704884	0.266586	-2.64412	0.00819046	0.025505
Cfl1	32928.1	0.704583	0.0580437	-12.1388	6.58e-34	2.85e-32
Ldlrad1	26.6166	0.704113	0.570086	-1.2351	0.216794	0.363014
Chmp4c	14.4028	0.703317	0.83568	-0.841611	0.400006	0.562346
Gm8663	28.3983	0.702717	0.636647	-1.10378	0.26969	0.427251
Kyat3	56.5906	0.702524	0.514798	-1.36466	0.17236	0.306339
Gm14335	173.373	0.702204	0.251042	-2.79715	0.00515555	0.0171423
Il15ra	134.743	0.701469	0.354807	-1.97705	0.0480364	0.112338
Polb	464.099	0.701426	0.14253	-4.92124	8.6e-07	6.02e-06
Ipcef1	6414.02	0.701243	0.0766212	-9.15207	5.59e-20	1.14e-18
Ifi27l2a	89.4906	0.699283	0.309271	-2.26107	0.023755	0.063006
Man2b1	76513.4	0.698049	0.0596005	-11.7121	1.1e-31	4.24e-30
Axin2	3026.52	0.696972	0.0830384	-8.39337	4.72e-17	8.25e-16
Tspan17	426.705	0.696655	0.182324	-3.82096	0.000132932	0.000648738
Fryl	12848.6	0.696585	0.0625025	-11.1449	7.58e-29	2.47e-27
Bid	1106.26	0.696392	0.109998	-6.33096	2.44e-10	2.52e-09
Tbc1d8	7464.34	0.696274	0.0833976	-8.34885	6.89e-17	1.18e-15
Dnaja4	34.8113	0.695624	0.804137	-0.865057	0.387007	0.550296
Gm13736	14.1958	0.695209	1.22776	-0.566241	0.57123	0.714385
Evi5	3069.99	0.69517	0.0859561	-8.08751	6.09e-16	9.79e-15
Tead4	13.9992	0.694837	0.902233	-0.770131	0.441222	0.601164
Plk2	2542.12	0.694562	0.102906	-6.74947	1.48e-11	1.7e-10
Chac2	145.447	0.694421	0.246643	-2.81549	0.0048703	0.0163481
Il1rap	215.046	0.69404	0.220091	-3.15342	0.00161368	0.00620027
Celf4	5.66372	0.693381	1.24258	-0.558015	0.576834	0.719053
Gm10362	14.0442	0.693381	1.03414	-0.670488	0.502547	0.655625
Pcbp4	353.394	0.692718	0.246016	-2.81574	0.00486652	0.0163406
Gria3	3478.6	0.692673	0.112416	-6.1617	7.2e-10	7.18e-09
Mfhas1	1230.66	0.691263	0.164566	-4.20053	2.66e-05	0.00014812
Septin9	9550.55	0.691098	0.0710403	-9.72826	2.28e-22	5.42e-21
Gm44571	10.2429	0.691029	1.12461	-0.614463	0.538909	0.686983
Gm49051	30.9108	0.690786	0.795276	-0.868611	0.38506	0.548377
Eaf2	36.6137	0.690517	0.49925	-1.38311	0.166631	0.298399
F830016B08Rik	140.5	0.690273	0.259559	-2.65941	0.00782777	0.0245412
Tmem119	396.471	0.68981	0.202449	-3.40733	0.000656011	0.00275671
Ift81	8.35923	0.688837	1.12201	-0.613931	0.539261	0.687371
Ear6	81842.7	0.687912	0.0789124	-8.71741	2.85e-18	5.35e-17
Resf1	4781.87	0.686213	0.063545	-10.7988	3.49e-27	1.03e-25
Or4f7	10.9813	0.685921	0.965763	-0.710237	0.477557	0.633547
Efcab14	1686.89	0.68569	0.0906742	-7.56213	3.97e-14	5.59e-13
Rnf144a	251.748	0.685588	0.191662	-3.57707	0.000347464	0.00155595
Alox5	18457.6	0.685483	0.073418	-9.33672	9.94e-21	2.13e-19
Def8	4535.38	0.684157	0.0959698	-7.12888	1.01e-12	1.27e-11
Ryr3	73.1436	0.684091	0.370856	-1.84463	0.0650916	0.143006
Spn	11559.7	0.683647	0.0602697	-11.3431	8.02e-30	2.76e-28
Gfi1b	1750.14	0.683184	0.135072	-5.05791	4.24e-07	3.12e-06
Sec14l2	101.606	0.683097	0.360607	-1.8943	0.0581853	0.131032
Anp32a	3154.48	0.683003	0.0718495	-9.50602	1.98e-21	4.45e-20
Acadsb	2498.35	0.682942	0.0856217	-7.97628	1.51e-15	2.35e-14
Iqgap2	3379.14	0.682447	0.0721176	-9.46297	2.99e-21	6.61e-20
Rcn1	1238.49	0.681092	0.10064	-6.76759	1.31e-11	1.51e-10
Txnip	13703.9	0.680787	0.0703351	-9.67919	3.7e-22	8.61e-21
Iqcg	25.4345	0.680735	0.622225	-1.09403	0.27394	0.432102
Sertad2	1444.63	0.680458	0.0984207	-6.91376	4.72e-12	5.68e-11
Reck	300.401	0.679754	0.19504	-3.48521	0.000491751	0.00212802
Lrba	5403.65	0.679333	0.0825194	-8.23241	1.83e-16	3.06e-15
Fbl	1336.5	0.678809	0.116256	-5.8389	5.25e-09	4.79e-08
Gm8797	56.7414	0.67849	0.379585	-1.78745	0.0738642	0.158373
Ralbp1	4609.92	0.678385	0.0774528	-8.75869	1.98e-18	3.73e-17
Spef2	25.7799	0.67782	0.720913	-0.940225	0.347102	0.511552
Or8g4	20.7364	0.677233	0.676723	-1.00075	0.316946	0.479823
Mamdc4	17.5929	0.677163	0.806894	-0.839222	0.401344	0.563365
Slc7a1	920.564	0.676996	0.141522	-4.78369	1.72e-06	1.15e-05
Slc17a9	692.069	0.676459	0.121259	-5.57864	2.42e-08	2.05e-07
Pcdhb22	17.4789	0.676447	0.73976	-0.914415	0.360499	0.525191
Ube2t	85.3014	0.675473	0.350191	-1.92887	0.053747	0.122987
Jup	1263.73	0.675313	0.10255	-6.5852	4.54e-11	5.03e-10
Inpp1	394.641	0.67461	0.160274	-4.20912	2.56e-05	0.000142837
Eef2k	15411	0.674579	0.0695097	-9.70481	2.88e-22	6.75e-21
Magohb	105.724	0.674074	0.295054	-2.28458	0.0223375	0.059602
Dach1	8246.62	0.673586	0.077975	-8.63848	5.7e-18	1.05e-16
Or13p3	5.61798	0.673488	1.20894	-0.557087	0.577468	0.719355
Vmn1r16	11.1469	0.673305	0.846331	-0.795558	0.426289	0.587916
Sla	10117.6	0.672811	0.0736224	-9.13867	6.32e-20	1.29e-18
Gm48869	70.5376	0.672728	0.368575	-1.82521	0.067969	0.148313
Zfp39	167.292	0.672462	0.28104	-2.39276	0.0167223	0.0469234
Zfp961	457.868	0.671383	0.164687	-4.07672	4.57e-05	0.000242948
Zfp783	94.0733	0.671221	0.369724	-1.81546	0.0694527	0.150922
Vash1	43.5088	0.671179	0.728247	-0.921636	0.356718	0.521533
Klc3	56.9246	0.670965	0.45407	-1.47767	0.139496	0.260093
Selenos	763.124	0.670679	0.153602	-4.36633	1.26e-05	7.38e-05
Plekha3	619.189	0.670446	0.127255	-5.26852	1.38e-07	1.08e-06
Fam43a	137.394	0.670184	0.311336	-2.1526	0.0313498	0.0793206
Hmgn2-ps1	6.79895	0.670183	1.2717	-0.526997	0.598196	0.735832
Gm13436	18.2909	0.669816	0.749023	-0.894253	0.371187	0.534787
Zfp808	38.2392	0.669761	0.622274	-1.07631	0.281787	0.441035
Stk16	1686.9	0.669585	0.106966	-6.25982	3.85e-10	3.9e-09
Celsr3	2619.49	0.66852	0.0897444	-7.44916	9.39e-14	1.3e-12
Cideb	66.5006	0.667737	0.386679	-1.72685	0.0841941	0.175594
Sdf2l1	1096.79	0.667009	0.125235	-5.32605	1e-07	7.95e-07
Ass1	381.601	0.666934	0.263667	-2.52945	0.0114241	0.0339503
Tgfb1	10567.8	0.666693	0.0629552	-10.59	3.32e-26	9.38e-25
Or4a73	6.27985	0.66662	1.15949	-0.574924	0.565343	0.710066
Thsd7b	40.5362	0.666157	0.491694	-1.35482	0.175475	0.310146
Dhx58	304.05	0.665779	0.202518	-3.2875	0.00101081	0.00408163
Fbxl9	309.852	0.665693	0.234937	-2.8335	0.00460411	0.0155771
Or5d45	218.092	0.665603	0.212806	-3.12775	0.00176151	0.00669637
Il12rb1	270.726	0.664607	0.221681	-2.99804	0.00271724	0.00983517
Wipf1	9886.81	0.664456	0.0579435	-11.4673	1.93e-30	6.86e-29
Rnf223	21.1004	0.664421	0.930865	-0.713767	0.475371	0.631676
Dbi	939.655	0.663693	0.127006	-5.22566	1.74e-07	1.34e-06
Ypel1	9.70782	0.663564	1.211	-0.547946	0.583729	0.724783
Or6ae1	5.4069	0.663067	1.37078	-0.483714	0.628589	0.758211
Cpd	40535.7	0.661896	0.0664491	-9.96095	2.26e-23	5.66e-22
Klf6	10371.4	0.661177	0.0616835	-10.7189	8.3e-27	2.41e-25
Rab37	3158.23	0.660898	0.088923	-7.43225	1.07e-13	1.48e-12
Lhcgr	36.6915	0.660872	0.584534	-1.1306	0.258225	0.41333
Ccdc25	343.001	0.660158	0.189929	-3.47582	0.000509296	0.00219511
Gm47145	6.95223	0.659803	1.24773	-0.528801	0.596944	0.735032
Obscn	18.6278	0.659553	0.750706	-0.878577	0.379631	0.542911
Rad51ap1	175.682	0.659259	0.246198	-2.67775	0.0074118	0.023368
Gm7334	49.253	0.658378	0.724592	-0.908619	0.363551	0.528258
Rps27rt	9123.92	0.658335	0.0923521	-7.12854	1.01e-12	1.27e-11
Hsp90b1	13139.6	0.65817	0.0772377	-8.52136	1.58e-17	2.86e-16
Hcfc1r1	817.091	0.658113	0.133557	-4.9276	8.32e-07	5.86e-06
Nkpd1	13.1968	0.656281	0.917075	-0.715624	0.474223	0.630493
Clec2d	1186.56	0.655888	0.104482	-6.27754	3.44e-10	3.51e-09
Slc6a13	383.535	0.654855	0.164547	-3.97975	6.9e-05	0.000352754
Tdrd7	1511.83	0.654518	0.104356	-6.27199	3.56e-10	3.64e-09
BC024063	16.9642	0.65437	0.717685	-0.91178	0.361885	0.526515
Mlec	12504.1	0.654041	0.0561489	-11.6483	2.34e-31	8.73e-30
Pex26	662.903	0.653398	0.149718	-4.36418	1.28e-05	7.44e-05
Dyrk1b	999.575	0.652828	0.145964	-4.47251	7.73e-06	4.67e-05
Sema4f	483.896	0.652809	0.156816	-4.1629	3.14e-05	0.000172525
Crx	27.0232	0.652549	0.59424	-1.09812	0.27215	0.430035
Pcyox1l	312.939	0.652412	0.17506	-3.72679	0.000193931	0.000912141
S100a11	12933.3	0.652132	0.0681559	-9.56825	1.09e-21	2.46e-20
Nyap1	104.117	0.651739	0.308875	-2.11004	0.0348545	0.086517
N4bp1	3857.08	0.651385	0.0691885	-9.41465	4.75e-21	1.03e-19
H2-K1	16157.6	0.651244	0.0726552	-8.96349	3.15e-19	6.22e-18
Nr4a3	72.8171	0.651125	0.398009	-1.63596	0.101848	0.204505
Gbf1	3172.88	0.650739	0.0727342	-8.94682	3.66e-19	7.19e-18
Nsdhl	353.998	0.649982	0.182281	-3.56583	0.000362703	0.00161915
Acly	7087.52	0.649822	0.0694721	-9.35372	8.46e-21	1.82e-19
Perp	5227.29	0.649699	0.0914892	-7.10137	1.24e-12	1.54e-11
Pnma8c	68.9688	0.649313	0.371845	-1.7462	0.080777	0.170063
2210418O10Rik	465.487	0.649236	0.157097	-4.13271	3.59e-05	0.000194578
Zfp51	235.481	0.649177	0.225704	-2.87623	0.00402454	0.0138267
Gvin-ps5	8.16629	0.649174	1.2344	-0.525902	0.598956	0.736501
Cep112	8.42897	0.649058	1.05861	-0.613121	0.539796	0.687875
Tmem38a	747.895	0.648932	0.124891	-5.19596	2.04e-07	1.55e-06
Naaladl1	2313.46	0.648689	0.094401	-6.87163	6.35e-12	7.47e-11
Traf3	3070.38	0.648678	0.0876046	-7.40461	1.32e-13	1.8e-12
Gm7816	7.60456	0.648522	1.11134	-0.583552	0.559522	0.705231
Fbxl22	140.099	0.648368	0.278576	-2.32744	0.019942	0.0543872
B2m	12838.6	0.648269	0.0689141	-9.40692	5.11e-21	1.11e-19
Gm5921	8.50875	0.64785	1.02432	-0.632467	0.527082	0.677439
Jund	7193.69	0.647808	0.0756308	-8.5654	1.08e-17	1.97e-16
Fcsk	351.645	0.647731	0.202573	-3.19752	0.00138616	0.00541686
Ccr5	1024.29	0.647509	0.142006	-4.55974	5.12e-06	3.2e-05
Gm20517	136.096	0.647248	0.354124	-1.82775	0.0675877	0.147612
Tmem217	5.89369	0.645769	1.25333	-0.515241	0.606385	0.741676
Ptpn6	10123.4	0.645706	0.0668971	-9.65222	4.81e-22	1.11e-20
Twsg1	733.335	0.645581	0.126405	-5.10723	3.27e-07	2.44e-06
Vmn1r26	291.616	0.644758	0.20341	-3.16974	0.00152575	0.00590263
Gpx1	14939	0.643838	0.0671425	-9.58913	8.88e-22	2.02e-20
Hsd17b7	395.179	0.643533	0.162967	-3.94884	7.85e-05	0.000398075
Dtx3l	2086.13	0.643482	0.0821984	-7.8284	4.94e-15	7.38e-14
Epha5	208.102	0.643459	0.249518	-2.57881	0.00991415	0.0300808
Ccdc158	5.71271	0.643401	1.21613	-0.529055	0.596768	0.734876
Pla2g4b	42.9868	0.643382	0.552459	-1.16458	0.244189	0.396311
Champ1	1213.14	0.643351	0.101924	-6.31209	2.75e-10	2.83e-09
Rps23-ps2	8.83711	0.642559	0.96348	-0.666914	0.504827	0.657172
Ly6i	17.5895	0.642524	0.962445	-0.667596	0.504392	0.656956
Gm5395	12.7211	0.641513	0.934025	-0.686826	0.492192	0.646705
Nudt17	14.6133	0.641464	0.951076	-0.674461	0.500018	0.653767
Blm	1366.24	0.64072	0.0980443	-6.535	6.36e-11	6.97e-10
Spc24	2967.23	0.639359	0.0828246	-7.71943	1.17e-14	1.7e-13
Gm14300	7.39286	0.638899	1.09873	-0.581486	0.560913	0.706364
Rpl17-ps10	5.5988	0.638503	1.25862	-0.507305	0.611941	0.746108
Gata1	3292.93	0.638354	0.0776815	-8.21758	2.08e-16	3.45e-15
Lipe	2035.11	0.638329	0.0862889	-7.39758	1.39e-13	1.89e-12
Tnfsf10	34.9954	0.637541	0.509998	-1.25009	0.211268	0.355861
Psmb10	875.564	0.637141	0.13475	-4.72833	2.26e-06	1.49e-05
Ilk	5374.55	0.636606	0.071237	-8.93645	4.02e-19	7.89e-18
Tmem229b	2370.46	0.636601	0.0794945	-8.00811	1.16e-15	1.83e-14
Gm13401	5.03904	0.636461	1.38956	-0.45803	0.646931	0.772224
Sdcbp2	6.59966	0.635965	1.29624	-0.490623	0.623693	0.753735
Paqr8	539.105	0.634285	0.144876	-4.37813	1.2e-05	7.03e-05
Cftr	6.12215	0.634267	1.27121	-0.498949	0.617816	0.750029
Cd200r4	1792.42	0.63363	0.108807	-5.82341	5.77e-09	5.23e-08
Tmem238	27.4008	0.633533	0.586717	-1.07979	0.280234	0.439213
Ppp1r15a	1814.81	0.633271	0.0918442	-6.89506	5.38e-12	6.42e-11
Cnot6	1997.37	0.633133	0.0887387	-7.1348	9.69e-13	1.22e-11
Usp50	5.45145	0.633015	1.37511	-0.460338	0.645274	0.770986
Neil2	104.556	0.632934	0.42864	-1.47661	0.13978	0.260556
Elovl7	231.396	0.632516	0.258982	-2.44231	0.0145936	0.0418385
Atp5g2	85.0842	0.632423	0.493118	-1.2825	0.199668	0.341709
Trp53i11	1121.11	0.632223	0.114585	-5.5175	3.44e-08	2.87e-07
Slc25a16	737.436	0.631895	0.120323	-5.25164	1.51e-07	1.17e-06
Snapc3	1524.54	0.631574	0.0920558	-6.86077	6.85e-12	8.02e-11
Vmn2r102	48.44	0.631263	0.424145	-1.48832	0.136667	0.255825
Rpl3l	14.3081	0.631195	0.946471	-0.666893	0.50484	0.657172
Trappc14	6069.02	0.631187	0.0690832	-9.13663	6.44e-20	1.31e-18
Tmem164	12845.3	0.630966	0.0763167	-8.26774	1.37e-16	2.3e-15
Cotl1	45461.9	0.630359	0.0634405	-9.93623	2.9e-23	7.19e-22
Tyro3	83.6467	0.630082	0.325912	-1.93329	0.0532005	0.122006
Or8b53	44.2939	0.629131	0.528886	-1.18954	0.234227	0.384524
Fam20b	3311.44	0.627699	0.0765398	-8.20094	2.39e-16	3.94e-15
Atg9a	3743.85	0.62763	0.0752977	-8.33531	7.73e-17	1.32e-15
Ccr2	154.223	0.626589	0.35003	-1.7901	0.0734372	0.157596
Grk6	13384.6	0.625928	0.0745731	-8.39347	4.72e-17	8.25e-16
Rapsn	125.83	0.625392	0.277549	-2.25327	0.0242422	0.0641822
Nucb1	21075.5	0.625347	0.0691077	-9.04889	1.44e-19	2.91e-18
Tespa1	1596.5	0.623988	0.100852	-6.18715	6.13e-10	6.13e-09
Or5p52	388.368	0.623362	0.171207	-3.64099	0.000271592	0.00124275
Rhof	1147.24	0.623188	0.108786	-5.72856	1.01e-08	8.87e-08
Plag1	102.372	0.622425	0.338016	-1.84141	0.0655617	0.143876
Pqlc3	2710.46	0.621488	0.0874704	-7.10512	1.2e-12	1.5e-11
Extl1	13.4764	0.621391	0.919328	-0.675919	0.499092	0.652857
Setdb2	333.15	0.621283	0.207197	-2.99852	0.00271298	0.0098246
Npy1r	17.2435	0.621026	0.865527	-0.717512	0.473058	0.629361
Olr1	3120.46	0.620425	0.0794074	-7.81319	5.58e-15	8.26e-14
Mcm3ap	3920.11	0.620298	0.0690763	-8.9799	2.71e-19	5.38e-18
Vmn2r26	40.0083	0.620139	0.506572	-1.22419	0.220882	0.367927
Rmi2	188.62	0.61992	0.233243	-2.65782	0.00786471	0.024616
Cd300ld5	5.51568	0.619898	1.54927	-0.400123	0.689066	0.803418
Dcun1d3	743.447	0.619858	0.139439	-4.44537	8.77e-06	5.25e-05
Utrn	11772	0.619501	0.0676833	-9.15293	5.54e-20	1.14e-18
Gm45105	321.822	0.619447	0.176807	-3.50353	0.000459141	0.00200464
Mitd1	171.497	0.619302	0.245114	-2.52659	0.0115177	0.0341482
Cnr2	3567.04	0.61916	0.073994	-8.36771	5.87e-17	1.01e-15
Wdr44	997.55	0.618454	0.116365	-5.31479	1.07e-07	8.43e-07
Gm17875	10.9705	0.618451	0.963572	-0.641832	0.520982	0.6716
Arhgef15	320.063	0.618412	0.170102	-3.63553	0.000277412	0.00126701
Myom2	18.4143	0.618118	0.732282	-0.844097	0.398615	0.560931
Myl12a	6999.46	0.617635	0.0613111	-10.0738	7.21e-24	1.87e-22
Ifih1	449.284	0.617129	0.198061	-3.11586	0.00183412	0.00693823
Semg1	7.01659	0.616954	1.1522	-0.535456	0.592335	0.731591
Akr1c13	1499.88	0.616776	0.0935627	-6.59211	4.34e-11	4.82e-10
Adgre1	26978.7	0.616605	0.0540611	-11.4057	3.92e-30	1.36e-28
Snupn	92.0979	0.61642	0.298936	-2.06205	0.0392034	0.0953279
Tex15	9.79775	0.616111	1.14126	-0.539851	0.5893	0.729206
Ahctf1	3240.69	0.615736	0.0708371	-8.69228	3.55e-18	6.64e-17
Nfe2	8650.41	0.615437	0.0867093	-7.0977	1.27e-12	1.58e-11
Zfpm1	1645.88	0.615092	0.114145	-5.38867	7.1e-08	5.72e-07
Uba7	2621.39	0.615031	0.0868774	-7.0793	1.45e-12	1.8e-11
Gm47103	434.145	0.615013	0.214487	-2.86737	0.00413895	0.01417
mt-Cytb	12023.1	0.614535	0.100494	-6.11515	9.65e-10	9.53e-09
Mphosph6	229.083	0.614378	0.225346	-2.72638	0.00640331	0.0206818
Gm32687	147.594	0.614365	1.38005	-0.445176	0.656193	0.778894
Chsy1	1317.32	0.613941	0.119551	-5.13539	2.82e-07	2.11e-06
Fbxo43	24.2143	0.613204	0.589213	-1.04072	0.298007	0.458352
Cbx4	3643.43	0.612978	0.089373	-6.85865	6.95e-12	8.14e-11
Chn2	335.717	0.612974	0.168244	-3.64337	0.000269096	0.00123287
H2-T23	7983.2	0.612154	0.0872604	-7.01525	2.3e-12	2.8e-11
Alg3	101.945	0.611227	0.296942	-2.05841	0.0395512	0.0960782
St3gal2	1133.03	0.610947	0.113399	-5.38757	7.14e-08	5.75e-07
Gm18939	80.8769	0.61092	1.30288	-0.468899	0.639142	0.766406
Aldh18a1	659.957	0.610899	0.149039	-4.09892	4.15e-05	0.000223052
Or6a2	9.47336	0.610858	1.01299	-0.603023	0.546494	0.694178
Itpk1	1335.86	0.610844	0.095544	-6.39333	1.62e-10	1.71e-09
Dipk1a	355.569	0.610833	0.162922	-3.74924	0.000177368	0.000843958
Trim34a	519.361	0.610345	0.140142	-4.3552	1.33e-05	7.75e-05
Vmn1r217	40.5466	0.610128	0.49721	-1.2271	0.219784	0.366921
Kcnj8	10.6203	0.609894	0.993851	-0.613667	0.539435	0.687534
Pfdn1	407.972	0.60976	0.163737	-3.72403	0.000196071	0.00092132
Dmxl2	15961.7	0.609663	0.0598495	-10.1866	2.28e-24	6.02e-23
Lpcat4	268.657	0.609032	0.200412	-3.03891	0.00237439	0.00871897
Gas2l2	6.24761	0.608429	1.15918	-0.524877	0.599669	0.736964
Vmn2r124	335.982	0.608393	0.181214	-3.35732	0.000787011	0.00325591
Lypd6b	106.986	0.608311	0.298938	-2.03491	0.04186	0.100505
Pdlim5	2730.79	0.608015	0.0981769	-6.19305	5.9e-10	5.91e-09
Hmgb1	5966.08	0.607959	0.0685363	-8.87061	7.27e-19	1.41e-17
Adar	3279.99	0.606859	0.0746235	-8.13228	4.21e-16	6.8e-15
Gm6937	17.8797	0.606347	0.767219	-0.790318	0.429342	0.590309
Rac2	27312	0.606114	0.0638225	-9.49687	2.16e-21	4.82e-20
Prelid1	6777.46	0.60581	0.0628908	-9.63272	5.82e-22	1.34e-20
Rita1	60.2068	0.605771	0.559957	-1.08182	0.279334	0.438084
Gm8451	11.6258	0.60535	0.857309	-0.706105	0.480123	0.635801
Gm15725	168.768	0.604952	0.3941	-1.53502	0.124779	0.238696
Fbxw7	1592.24	0.604812	0.0983983	-6.14657	7.92e-10	7.88e-09
Or8k20	6.39383	0.604569	1.13514	-0.532594	0.594315	0.733068
Sdf4	5774.77	0.603569	0.0716085	-8.42873	3.49e-17	6.2e-16
Ywhaq-ps3	13.138	0.603133	1.00911	-0.597691	0.550046	0.697302
Vmn2r27	83.8207	0.602834	0.354607	-1.7	0.0891301	0.183798
Banp	851.72	0.602187	0.123909	-4.85993	1.17e-06	8.05e-06
Padi2	3570.67	0.60198	0.0847727	-7.10111	1.24e-12	1.54e-11
Ndrg2	447.137	0.601876	0.236075	-2.54951	0.0107874	0.0323491
Rpl21	5398.07	0.601804	0.0927096	-6.49128	8.51e-11	9.19e-10
Polr2d	163.622	0.60143	0.25719	-2.33846	0.0193633	0.0530754
Gadd45a	5347.98	0.600818	0.0751929	-7.99036	1.35e-15	2.11e-14
Semp2l1	25.0509	0.599899	0.598634	-1.00211	0.316289	0.479136
Gm15186	8.67596	0.599331	1.0408	-0.575835	0.564727	0.709596
Macroh2a1	4986.6	0.599226	0.074947	-7.99533	1.29e-15	2.03e-14
Mdm4-ps	20.2523	0.59886	0.658971	-0.90878	0.363466	0.528187
Rbm44	12.4586	0.598723	0.86634	-0.691095	0.489506	0.644156
Gnrh1	65.6252	0.597781	0.361832	-1.65209	0.0985152	0.199357
Asb1	870.594	0.597383	0.113669	-5.25546	1.48e-07	1.15e-06
Or2w1b	6.2868	0.597281	1.18783	-0.502835	0.61508	0.747946
Tbc1d22b	1291.67	0.597258	0.109578	-5.45051	5.02e-08	4.13e-07
Arhgef3	3522.45	0.597188	0.0980034	-6.09355	1.1e-09	1.08e-08
Taf9b	57.9273	0.597089	0.388933	-1.5352	0.124736	0.238693
Dock10	5606.32	0.596659	0.0757924	-7.87228	3.48e-15	5.25e-14
Hmgcr	2420.07	0.596123	0.0890108	-6.69721	2.12e-11	2.42e-10
Erap1	1510.7	0.596026	0.100172	-5.95005	2.68e-09	2.52e-08
Smpd1	1133.18	0.595437	0.106591	-5.58619	2.32e-08	1.97e-07
Rbbp6	4342.58	0.595273	0.0658521	-9.03955	1.57e-19	3.16e-18
Rasa2	3631.64	0.594738	0.0853111	-6.97141	3.14e-12	3.81e-11
Selenof	5389.62	0.594201	0.0644296	-9.22249	2.9e-20	6.05e-19
Anxa9	86.626	0.593398	0.324092	-1.83096	0.0671072	0.146769
Gm18029	19.2941	0.593184	0.706542	-0.83956	0.401155	0.563207
Manf	1762.24	0.593126	0.117928	-5.02955	4.92e-07	3.58e-06
Tnik	4676.09	0.593091	0.0647492	-9.15981	5.2e-20	1.07e-18
Tinagl1	3619.36	0.592661	0.0971765	-6.09881	1.07e-09	1.05e-08
Sbk1	289.969	0.591945	0.210109	-2.81733	0.00484252	0.0162711
Il2rg	1673.79	0.591911	0.112963	-5.23989	1.61e-07	1.24e-06
Ssbp2	1462.66	0.591269	0.105601	-5.59908	2.15e-08	1.83e-07
Sdr39u1	188.406	0.591268	0.280289	-2.10949	0.0349021	0.0866205
St3gal1	7113.31	0.590887	0.0687043	-8.60043	7.94e-18	1.46e-16
Mvd	691.578	0.590226	0.135366	-4.36024	1.3e-05	7.57e-05
Fcrls	432.945	0.590166	0.202547	-2.91372	0.00357145	0.0124449
P4hb	15678.9	0.589908	0.055707	-10.5895	3.33e-26	9.41e-25
Gimap3	8.43765	0.588579	1.11455	-0.528089	0.597438	0.735393
Cyp26c1	46.6021	0.588326	0.469923	-1.25196	0.210583	0.355006
Eif2ak2	843.59	0.58803	0.134564	-4.36987	1.24e-05	7.27e-05
Mctp2	3399.99	0.587883	0.113695	-5.17073	2.33e-07	1.77e-06
Lsm1	280.777	0.587621	0.181178	-3.24334	0.00118137	0.00470177
Sp100	6238.48	0.587487	0.0700837	-8.38264	5.18e-17	8.98e-16
Ston2	4581.22	0.586674	0.0674452	-8.69852	3.36e-18	6.29e-17
Aldh3a2	10432.9	0.586603	0.0842946	-6.95897	3.43e-12	4.16e-11
Mtmr3	10373.7	0.586442	0.0633533	-9.25668	2.11e-20	4.42e-19
Tecpr2	756.996	0.586149	0.126323	-4.64009	3.48e-06	2.23e-05
Fam174b	453.962	0.585723	0.205946	-2.84407	0.00445419	0.0151257
Cd63-ps	28.0833	0.585237	0.598039	-0.978594	0.327781	0.491169
Mvk	259.783	0.584776	0.185879	-3.146	0.00165518	0.00633649
Ptpn12	2360.4	0.584761	0.0814905	-7.17581	7.19e-13	9.19e-12
Samd11	52.6988	0.584546	0.463836	-1.26024	0.207582	0.351318
Aldh4a1	923.796	0.58379	0.109409	-5.33585	9.51e-08	7.55e-07
AI467606	2224.98	0.583367	0.0974204	-5.98813	2.12e-09	2.02e-08
Or9a7	11.3404	0.58242	0.883507	-0.659214	0.509758	0.661549
Ankrd33b	11875.2	0.582157	0.0654558	-8.8939	5.9e-19	1.15e-17
Cox8a	3047.11	0.581764	0.0781511	-7.44409	9.76e-14	1.35e-12
Rrp8	475.281	0.581416	0.166104	-3.50031	0.00046472	0.00202599
Spcs3	4079.29	0.581253	0.0689735	-8.42719	3.54e-17	6.26e-16
Gm6238	11.4757	0.580898	1.06599	-0.544938	0.585796	0.726488
Smim43	120.801	0.580634	0.302026	-1.92247	0.0545472	0.124488
Acot7	3073.34	0.580562	0.0867047	-6.69585	2.14e-11	2.44e-10
Dmkn	6.44945	0.580442	1.29604	-0.447857	0.654256	0.777539
Ywhaz	23568.4	0.580238	0.0617841	-9.39138	5.92e-21	1.28e-19
Shmt2	452.608	0.580073	0.205164	-2.82736	0.0046933	0.0158423
C330018D20Rik	108.966	0.579563	0.335924	-1.72528	0.0844772	0.175997
Prxl2a	124.095	0.579417	0.284809	-2.0344	0.0419108	0.100594
Slc39a2	35.3189	0.579263	0.484741	-1.19499	0.232089	0.382087
Zfp35	833.017	0.579199	0.120875	-4.79173	1.65e-06	1.11e-05
Nmi	205.489	0.578599	0.220223	-2.62733	0.00860582	0.0266513
Metrn	217.355	0.578124	0.226517	-2.55223	0.0107036	0.0321371
Psme2b	198.411	0.576831	0.206892	-2.78808	0.00530222	0.0175742
Npr2	869.666	0.576474	0.133006	-4.33418	1.46e-05	8.46e-05
Atp2a3	27353.8	0.576126	0.0725978	-7.93586	2.09e-15	3.2e-14
Tcf20	10788.5	0.576098	0.0676634	-8.51417	1.68e-17	3.03e-16
Borcs5	202.311	0.575549	0.230666	-2.49516	0.01259	0.0368655
Ssx2ip	177.159	0.574955	0.263843	-2.17916	0.0293201	0.0750655
Nfatc3	4463.36	0.574438	0.0658026	-8.72971	2.55e-18	4.81e-17
Aox2	25.4306	0.574343	0.602442	-0.953359	0.340408	0.504423
Aftph	4277.46	0.574036	0.0774904	-7.40784	1.28e-13	1.76e-12
Usp49	402.793	0.573942	0.182374	-3.14706	0.0016492	0.00631856
Cdh24	142.789	0.57352	0.271693	-2.11091	0.0347801	0.0863616
Or5d39	71.1257	0.573293	0.459842	-1.24672	0.212501	0.357335
Ube2a	743.247	0.573192	0.115859	-4.94733	7.52e-07	5.32e-06
Gm48499	268.978	0.572741	0.319346	-1.79348	0.0728958	0.156732
Smndc1	1055.07	0.572726	0.110734	-5.17208	2.31e-07	1.76e-06
Gm20521	40.8341	0.572521	1.76833	-0.323763	0.746118	0.843327
Or10c1	27.0741	0.572455	0.565361	-1.01255	0.311277	0.473548
Pecam1	8323.34	0.572358	0.0686957	-8.33178	7.96e-17	1.36e-15
E2f8	1167.4	0.572315	0.123558	-4.63195	3.62e-06	2.32e-05
Nmrk2	6.98072	0.570664	1.08042	-0.528187	0.597369	0.73537
Ccdc144b	99.0407	0.570439	0.312	-1.82833	0.0674999	0.147442
Ap3m1	1963.89	0.570411	0.100647	-5.66746	1.45e-08	1.25e-07
Or4b12	171.448	0.57018	0.251595	-2.26626	0.0234352	0.0622139
Tmem63a	1757.37	0.569685	0.0840204	-6.78032	1.2e-11	1.38e-10
Gm14399	38.4874	0.569389	0.485503	-1.17278	0.240883	0.392291
Snap23	8458.7	0.569258	0.0943133	-6.03581	1.58e-09	1.52e-08
Ttc19	148.1	0.568779	0.260475	-2.18362	0.0289898	0.0744279
Abca7	11089.3	0.568681	0.0759784	-7.48477	7.17e-14	9.99e-13
Pidd1	307.4	0.56819	0.185938	-3.05581	0.00224457	0.00829625
1810013L24Rik	3517.26	0.56815	0.0800111	-7.10089	1.24e-12	1.54e-11
Ttc7b	4047.88	0.56729	0.0947928	-5.98452	2.17e-09	2.06e-08
Rrm2	1538.34	0.567106	0.0984276	-5.76166	8.33e-09	7.4e-08
Hemk1	260.25	0.566591	0.205711	-2.7543	0.00588179	0.0192559
Zfp518b	269.293	0.566554	0.198022	-2.86107	0.00422219	0.0144213
Gm6128	7.46708	0.566362	1.24187	-0.456057	0.648349	0.773119
Ggct	158.773	0.566283	0.276556	-2.04762	0.0405971	0.0980991
Ermap	26.5127	0.566207	0.676284	-0.837232	0.402462	0.564123
Rbms1	5850.79	0.566152	0.0764285	-7.40761	1.29e-13	1.76e-12
D630023F18Rik	51.2624	0.566018	0.527811	-1.07239	0.283546	0.442911
Ivl	166.544	0.565998	0.372536	-1.51931	0.128684	0.24409
Septin5	1960.66	0.565739	0.107117	-5.28152	1.28e-07	1.01e-06
Bod1l	6627.1	0.565692	0.0642242	-8.80808	1.27e-18	2.43e-17
Ptprv	534.567	0.565265	0.142481	-3.9673	7.27e-05	0.000370536
Cnbd2	265.252	0.56487	0.201314	-2.80591	0.00501743	0.0167705
Haao	743.413	0.564656	0.143028	-3.94787	7.88e-05	0.000399146
Gp1ba	67.3134	0.564568	0.378733	-1.49068	0.136047	0.255131
Parvb	2329.62	0.564518	0.0951423	-5.9334	2.97e-09	2.78e-08
Zfp58	117.285	0.564507	0.282462	-1.99852	0.0456601	0.107846
Dnaja1	2557.51	0.564379	0.0802963	-7.02869	2.08e-12	2.56e-11
Gm47502	15.6363	0.564246	0.944681	-0.597287	0.550315	0.697583
Ubac1	337.712	0.56417	0.180143	-3.13179	0.00173747	0.00661355
Rpl10	4199.2	0.563908	0.0729534	-7.7297	1.08e-14	1.57e-13
Irf6	6.69399	0.563791	1.23831	-0.455293	0.648899	0.773365
Dglucy	1574.84	0.563693	0.0997741	-5.64969	1.61e-08	1.38e-07
Gm44041	18.2484	0.563318	0.702135	-0.802293	0.422384	0.584232
Smg5	2863.91	0.563202	0.0829555	-6.78921	1.13e-11	1.3e-10
Phf21b	7.37866	0.563151	1.23533	-0.455873	0.648482	0.773119
Sirt6	654.805	0.563036	0.139706	-4.03016	5.57e-05	0.000290836
Rbpms2	45.6099	0.562611	0.575548	-0.977521	0.328311	0.491512
Yaf2	773.922	0.562555	0.128842	-4.36625	1.26e-05	7.38e-05
Rfng	492.205	0.56246	0.13843	-4.06313	4.84e-05	0.000255778
Bcl2l12	262.364	0.562439	0.228073	-2.46604	0.0136615	0.0394904
Ighm	2879.92	0.562274	0.121459	-4.62933	3.67e-06	2.34e-05
Tspyl3	420.329	0.561941	0.179903	-3.12358	0.00178667	0.00678323
Cmtm6	7615.43	0.561439	0.0688202	-8.15806	3.4e-16	5.54e-15
Dlg3	156.13	0.561108	0.242199	-2.31672	0.0205191	0.0556919
Gm13574	50.0406	0.560733	0.459752	-1.21964	0.222601	0.370118
3110040N11Rik	142.119	0.560558	0.284118	-1.97298	0.0484981	0.113147
Kctd11	533.22	0.560529	0.156665	-3.57788	0.00034639	0.00155256
Ccl4	196.325	0.560437	0.256318	-2.18649	0.0287796	0.0740305
Atox1	2095.02	0.559936	0.094026	-5.95513	2.6e-09	2.45e-08
Gm44332	51.9198	0.559364	0.496602	-1.12638	0.260003	0.415396
Garnl3	264.585	0.559264	0.242568	-2.3056	0.021133	0.0570101
Samd15	8.72259	0.559179	1.03009	-0.542845	0.587236	0.727598
Eva1b	161.378	0.558851	0.243407	-2.29595	0.0216789	0.0582259
Atp2b4	556.426	0.558546	0.149575	-3.73421	0.000188302	0.000888229
Sapcd2	176.746	0.558415	0.258933	-2.1566	0.0310369	0.0786783
Fhit	11.1177	0.558024	0.950269	-0.587228	0.557051	0.703386
Gm49376	5.91823	0.557219	1.28848	-0.432464	0.665405	0.785949
Btnl7-ps	68.1858	0.557166	0.407803	-1.36626	0.171856	0.305629
H1f1	1220.03	0.557069	0.146813	-3.79441	0.000147993	0.000716756
Or10g6	29.0895	0.556783	0.538715	-1.03354	0.301351	0.462175
Wdr1	25949.1	0.556698	0.0617138	-9.02065	1.87e-19	3.74e-18
Csgalnact2	6006.57	0.556613	0.075956	-7.32809	2.33e-13	3.12e-12
Hdc	3007.38	0.556548	0.0932686	-5.96715	2.41e-09	2.28e-08
Exoc3l2	6.62953	0.555837	1.1876	-0.468034	0.63976	0.766607
Gm38158	13.8248	0.555402	1.01235	-0.548627	0.583262	0.724522
Pon2	2967.69	0.555034	0.0850317	-6.52738	6.69e-11	7.31e-10
Cmah	2116.49	0.554888	0.0943672	-5.88009	4.1e-09	3.78e-08
Anxa2	4343.88	0.554475	0.0964555	-5.74851	9e-09	7.97e-08
Faap24	137.911	0.554274	0.265684	-2.08621	0.0369594	0.0907589
Crybg2	19.3213	0.554192	0.679739	-0.815301	0.4149	0.576292
Gm10420	5.45156	0.554136	1.23191	-0.449818	0.652842	0.776612
Sec23a	1490.82	0.553765	0.101309	-5.46607	4.6e-08	3.8e-07
Prl8a1	486.494	0.553603	0.147703	-3.74809	0.000178189	0.00084706
Ctf2	10.0279	0.553188	1.03458	-0.534699	0.592858	0.731966
Izumo4	432.317	0.553018	0.15058	-3.67259	0.000240109	0.00110977
Ndufa3	1021.86	0.551892	0.115242	-4.78896	1.68e-06	1.12e-05
Sccpdh	173.435	0.551788	0.259729	-2.12447	0.0336305	0.0840764
Fam135b	17.2729	0.551222	0.845288	-0.652112	0.514329	0.665597
Gm10293	16.2139	0.550729	0.798573	-0.689641	0.49042	0.644979
Zfp125	178.455	0.550622	0.236695	-2.32629	0.020003	0.0545232
Dus2	158.549	0.550612	0.261177	-2.1082	0.0350137	0.0867896
Asb8	941.338	0.550539	0.12496	-4.40572	1.05e-05	6.23e-05
Syna	6.29017	0.550095	1.31459	-0.418453	0.675616	0.793665
Pdxk-ps	9.08421	0.550073	1.02933	-0.534398	0.593066	0.732054
Iqgap1	75367.2	0.550033	0.0551796	-9.96804	2.1e-23	5.29e-22
Gm28053	8.43761	0.549768	1.05095	-0.523117	0.600893	0.737763
Osbpl9	9560.64	0.549722	0.0692979	-7.93274	2.14e-15	3.28e-14
Rab39	115.206	0.549532	0.280394	-1.95986	0.0500127	0.116163
Mmp13	621.548	0.549473	0.150867	-3.6421	0.00027042	0.00123816
Slc9a1	2669.2	0.548796	0.0864583	-6.34753	2.19e-10	2.28e-09
Scamp2	4662.22	0.548727	0.0754395	-7.27373	3.5e-13	4.6e-12
S100a10	5707.51	0.548301	0.0683879	-8.01752	1.08e-15	1.7e-14
Ddias	188.345	0.54801	0.227323	-2.41071	0.0159213	0.0450464
Gna11	705.273	0.547773	0.139822	-3.91764	8.94e-05	0.000448316
Ammecr1	530.683	0.547281	0.138933	-3.93916	8.18e-05	0.000412918
Capzb	11941.8	0.547124	0.0759539	-7.20336	5.87e-13	7.59e-12
Kdm7a	7987.32	0.546781	0.0602183	-9.07999	1.09e-19	2.2e-18
Vmn1r180	10.7077	0.546279	0.852548	-0.64076	0.521679	0.672203
Nopchap1	45283	0.545958	0.0653381	-8.3559	6.49e-17	1.12e-15
Gm11440	40.48	0.545899	0.505435	-1.08006	0.280117	0.439076
Nhsl2	24591.1	0.545743	0.0656886	-8.30803	9.73e-17	1.65e-15
Cenpn	128.014	0.545693	0.281372	-1.9394	0.0524527	0.12066
Pdp1	319.421	0.545466	0.185943	-2.9335	0.0033516	0.0117683
Rap1a	1910.03	0.545413	0.106888	-5.10264	3.35e-07	2.49e-06
Srebf2	8789.77	0.544146	0.0655383	-8.30272	1.02e-16	1.72e-15
Stc2	49.0576	0.543663	0.578873	-0.939174	0.347641	0.512038
Txlng	352.494	0.543237	0.165012	-3.29212	0.00099436	0.00402518
Or1p1c	11.05	0.542931	0.871138	-0.623243	0.533125	0.682313
Arid3a	10682.3	0.542872	0.077248	-7.02766	2.1e-12	2.57e-11
Gm4984	6.77098	0.542627	1.25513	-0.432328	0.665503	0.786002
Sugct	32.1069	0.542565	0.516892	-1.04967	0.293871	0.454133
Pmaip1	950.7	0.542454	0.110311	-4.91752	8.76e-07	6.13e-06
Chrnb1	42.7675	0.542227	0.487799	-1.11158	0.266319	0.423146
Apobec3	4590.98	0.541941	0.069592	-7.78741	6.84e-15	1.01e-13
Usp25	4730.75	0.541936	0.0646794	-8.37879	5.35e-17	9.27e-16
Ccdc66	108.253	0.541643	0.300951	-1.79977	0.0718967	0.155038
Dtwd2	63.135	0.540935	0.405064	-1.33543	0.181735	0.318335
Zfp217	9256.31	0.540924	0.0696815	-7.76281	8.31e-15	1.22e-13
Opcml	22.7795	0.540886	0.714868	-0.756623	0.449276	0.608351
Dhx9	3423.39	0.540737	0.0899871	-6.00904	1.87e-09	1.78e-08
Taf7	726.591	0.540573	0.131679	-4.10524	4.04e-05	0.000217436
Cbwd1	79.3607	0.5405	0.376808	-1.43442	0.151454	0.277792
Pdxp	45.3775	0.540433	0.527306	-1.0249	0.305412	0.466806
Gm5182	25.8808	0.540039	0.650685	-0.829954	0.406565	0.567705
Dock5	7796.65	0.539911	0.0742777	-7.26882	3.63e-13	4.76e-12
Dennd1b	7995.72	0.539859	0.0641641	-8.41372	3.97e-17	6.99e-16
Suox	1691.93	0.539681	0.102298	-5.27558	1.32e-07	1.04e-06
Abca8b	35.863	0.53939	0.634404	-0.850231	0.395197	0.557777
Gm47495	17.9403	0.538562	0.78663	-0.684645	0.493568	0.64799
Ccl27a	15.8336	0.538517	0.863248	-0.623827	0.532741	0.681905
Slc13a1	92.0099	0.538426	0.317026	-1.69837	0.0894389	0.184253
Or4d5	163.706	0.538179	0.287738	-1.87038	0.0614317	0.136815
Gm20826	874.128	0.537482	0.129993	-4.1347	3.55e-05	0.000193108
Myorg	12.8364	0.537403	0.99173	-0.541884	0.587898	0.72811
Bloc1s2	932.064	0.53664	0.111941	-4.79396	1.64e-06	1.1e-05
Tctn1	1044	0.536018	0.129098	-4.15201	3.3e-05	0.000180131
Actg1	159534	0.535979	0.0621129	-8.62912	6.18e-18	1.14e-16
Hddc3	619.804	0.535626	0.144146	-3.71585	0.000202518	0.000948902
Hcst	769.038	0.534456	0.137351	-3.89117	9.98e-05	0.00049796
Gm5171	69.0477	0.534285	0.382668	-1.39621	0.162651	0.293096
Fndc3a	5071.33	0.534173	0.0650863	-8.20715	2.27e-16	3.74e-15
Ankrd37	157.168	0.533968	0.255082	-2.09332	0.036321	0.089581
Suv39h2	27.2279	0.533803	0.618549	-0.862993	0.388141	0.551423
B9d2	808.532	0.533679	0.133638	-3.99346	6.51e-05	0.000335026
Ednra	56.0505	0.533583	0.442708	-1.20527	0.228098	0.377377
Magi3	462.157	0.533319	0.168003	-3.17447	0.00150113	0.00581503
Clec1b	62.9718	0.533219	0.383217	-1.39143	0.164096	0.295025
Ppp1r21	1274.57	0.533216	0.0967978	-5.50855	3.62e-08	3.01e-07
Gm15740	158.372	0.5332	0.24989	-2.13374	0.0328644	0.0825126
Slc37a1	355.953	0.533197	0.243479	-2.18991	0.0285309	0.0734664
Ormdl1	452.099	0.532955	0.222338	-2.39705	0.0165277	0.0464307
Ppp1r3d	2001.6	0.532717	0.0902078	-5.90545	3.52e-09	3.27e-08
Hsh2d	495.519	0.532549	0.209706	-2.5395	0.011101	0.0330884
Cnot4	1302.75	0.532399	0.0979849	-5.43348	5.53e-08	4.52e-07
Fbxo25	305.667	0.531505	0.185168	-2.8704	0.00409959	0.0140582
Arhgap18	2740.69	0.53136	0.0836869	-6.34938	2.16e-10	2.25e-09
Hacd4	8299.62	0.531166	0.0773218	-6.86955	6.44e-12	7.56e-11
Fbxo44	95.1791	0.530755	0.324128	-1.63748	0.101529	0.204032
Klf5	2743.6	0.530625	0.0859745	-6.17188	6.75e-10	6.73e-09
Celf5	11.2079	0.530607	1.00382	-0.52859	0.59709	0.73515
Tmem44	29.8942	0.530056	0.68254	-0.776594	0.437398	0.597507
Casz1	1765.76	0.530016	0.0979325	-5.41205	6.23e-08	5.06e-07
Vmn1r13	11.8653	0.52985	1.06504	-0.497494	0.618841	0.750715
Tec	4765.03	0.529428	0.0905172	-5.84892	4.95e-09	4.53e-08
Cenpu	131.132	0.529102	0.338813	-1.56163	0.118375	0.228946
Cmtr1	2994.3	0.529068	0.0741702	-7.13315	9.81e-13	1.23e-11
Ccdc141	700.833	0.528157	0.145352	-3.63363	0.00027946	0.00127517
Sh2d1b2	12.5894	0.527494	0.924712	-0.570442	0.568378	0.712603
Agpat4	646.32	0.527493	0.131265	-4.01853	5.86e-05	0.000303676
4930579G24Rik	80.1098	0.527479	0.362435	-1.45537	0.145566	0.268745
Oaf	549.401	0.527279	0.140407	-3.75535	0.000173096	0.000826332
Or51a6	30.9139	0.527026	0.697472	-0.755623	0.449875	0.608826
Car2	39.0692	0.527025	0.496517	-1.06144	0.288489	0.44825
Ssh1	4700.83	0.527014	0.0673337	-7.8269	5e-15	7.46e-14
Kras	1275.61	0.52679	0.11657	-4.51911	6.21e-06	3.83e-05
Rlf	4156.67	0.526721	0.0836492	-6.29678	3.04e-10	3.11e-09
Mapk14	8815.54	0.526506	0.0633466	-8.31151	9.45e-17	1.61e-15
Vmn2r95	106.109	0.526342	0.309735	-1.69933	0.0892572	0.183931
Pcmt1	3058.01	0.525951	0.0718275	-7.32241	2.44e-13	3.25e-12
Rnf114	3243.08	0.52594	0.0745384	-7.05596	1.71e-12	2.12e-11
Sub1	2385.43	0.52587	0.0851554	-6.17542	6.6e-10	6.6e-09
Itih5	87.1678	0.525483	0.368501	-1.426	0.153868	0.281137
Gpt	67.1676	0.525333	0.418443	-1.25545	0.209316	0.353398
1700012B09Rik	15.6472	0.525185	0.893959	-0.587482	0.55688	0.70323
Gm8459	30.6536	0.52437	0.55464	-0.945423	0.344443	0.50858
Adgre5	10951.3	0.524298	0.0568644	-9.22015	2.97e-20	6.17e-19
Ifi208	7.94754	0.524274	1.07507	-0.487667	0.625786	0.75564
Gm20716	1007.7	0.524187	0.192365	-2.72496	0.00643088	0.020748
Rpa3	147.731	0.523241	0.267258	-1.95781	0.0502524	0.116572
Gm21833	327.729	0.522511	0.175268	-2.98122	0.00287104	0.0103047
Cap1	39350	0.52213	0.0548205	-9.52435	1.66e-21	3.74e-20
Lnpk	934.218	0.521925	0.117183	-4.45393	8.43e-06	5.06e-05
G430095P16Rik	73.7746	0.521613	0.374581	-1.39252	0.163764	0.294558
Cnksr3	213.849	0.520932	0.24145	-2.15751	0.0309657	0.0785386
Nfam1	15049.3	0.52085	0.0662877	-7.85741	3.92e-15	5.89e-14
Vmn2r24	936.218	0.520152	0.128631	-4.04377	5.26e-05	0.000276271
Scn1b	534.053	0.520126	0.162988	-3.1912	0.00141686	0.00551773
A630089N07Rik	571.006	0.519679	0.170242	-3.0526	0.0022687	0.00837911
Gm15789	10.2927	0.519531	0.987979	-0.525853	0.598991	0.736501
Fzd6	6.58255	0.519163	1.25106	-0.414979	0.678157	0.79544
Entpd1	1996.43	0.519046	0.114523	-4.53224	5.84e-06	3.62e-05
Nxn	552.492	0.519039	0.129892	-3.99592	6.44e-05	0.000331831
Kdm6b	15210.5	0.518951	0.0808681	-6.41725	1.39e-10	1.47e-09
Cenpt	245.331	0.518891	0.238559	-2.17511	0.0296221	0.0756671
Ptprcap	728.015	0.518647	0.14653	-3.53953	0.00040084	0.00177065
Gm7785	37.1155	0.518513	0.495595	-1.04624	0.295449	0.455804
Gimap5	113.953	0.518465	0.290727	-1.78334	0.0745312	0.159593
Gm48836	201.648	0.51839	0.277177	-1.87025	0.0614496	0.136834
Wdr6	1291.6	0.518375	0.106784	-4.85441	1.21e-06	8.26e-06
Kctd9	1233.93	0.517957	0.102226	-5.06677	4.05e-07	2.98e-06
Vmn1r46	435.137	0.51736	0.173978	-2.9737	0.00294234	0.0105253
Usp42	544.769	0.517335	0.13247	-3.90529	9.41e-05	0.000470565
Dda1	1214.63	0.516703	0.120201	-4.29867	1.72e-05	9.84e-05
Pheta2	539.548	0.516468	0.156517	-3.29976	0.00096768	0.00393128
Ocstamp	166.137	0.515606	0.300679	-1.71481	0.0863807	0.179157
Psmb9	1235.82	0.514909	0.102829	-5.00744	5.52e-07	3.99e-06
Slf1	191.431	0.514403	0.223161	-2.30507	0.0211625	0.0570686
Dgki	20.6194	0.514205	0.75221	-0.683593	0.494232	0.648461
Zfp106	10427.4	0.513596	0.0570282	-9.00601	2.14e-19	4.25e-18
Arhgap1	2681.06	0.513519	0.081524	-6.29899	3e-10	3.07e-09
Ptpn13	29.1843	0.512774	0.875149	-0.585928	0.557924	0.703907
Stx18	554.353	0.512631	0.137509	-3.72798	0.000193018	0.000908431
Prr14	2221.04	0.512562	0.0877633	-5.84028	5.21e-09	4.76e-08
Pigs	1977.54	0.512499	0.109273	-4.6901	2.73e-06	1.78e-05
Tom1l1	21.9012	0.512321	0.660477	-0.775683	0.437936	0.598075
Entpd7	1987.15	0.51173	0.084695	-6.04204	1.52e-09	1.47e-08
Cox6b2	39.9169	0.511338	0.459162	-1.11363	0.265436	0.422142
Ubc	47368.7	0.511285	0.0642129	-7.96235	1.69e-15	2.61e-14
Spaca9	72.4804	0.510801	0.431159	-1.18471	0.23613	0.38674
Zc3h7a	3788.56	0.510485	0.0712471	-7.16499	7.78e-13	9.9e-12
Myo18b	12.2949	0.510304	0.962671	-0.530092	0.596048	0.734299
Tmem250-ps	809.757	0.510276	0.139641	-3.65419	0.000257996	0.0011846
1110038F14Rik	525.11	0.51007	0.156272	-3.264	0.00109852	0.00439947
P2rx1	12700.3	0.509968	0.0763688	-6.6777	2.43e-11	2.75e-10
Mboat7	8209.09	0.509962	0.0696501	-7.32177	2.45e-13	3.26e-12
Traip	164.113	0.509275	0.281622	-1.80837	0.0705497	0.15274
Phlda3	302.59	0.508924	0.177412	-2.86859	0.004123	0.0141253
Kif17	11.304	0.508379	1.03994	-0.488856	0.624943	0.754996
Dctn6	2188.22	0.50812	0.0867971	-5.85412	4.8e-09	4.4e-08
Smim8	146.734	0.50799	0.242981	-2.09066	0.0365589	0.0899713
Nsmce1	327.174	0.507924	0.16842	-3.01583	0.00256281	0.00933377
Cad	721.709	0.50737	0.172768	-2.93671	0.00331711	0.0116584
Atp6v0a2	1476.47	0.506639	0.100189	-5.05684	4.26e-07	3.13e-06
Gm5641	2454.88	0.506585	0.0773775	-6.54694	5.87e-11	6.45e-10
Slc9a3r1	7793.48	0.506583	0.0701683	-7.21955	5.22e-13	6.77e-12
Vmn2r75	26.309	0.506462	0.640847	-0.790301	0.429352	0.590309
Tspyl2	643.164	0.50622	0.12912	-3.92053	8.84e-05	0.00044329
Cd53	10051.7	0.505333	0.0768264	-6.5776	4.78e-11	5.27e-10
Nacc1	2614.88	0.505223	0.0904068	-5.58832	2.29e-08	1.95e-07
Qpctl	504.788	0.504601	0.184729	-2.73158	0.00630308	0.0204345
Mzb1	14.2864	0.504516	0.884901	-0.570139	0.568584	0.712603
Bak1	3534	0.50443	0.0888093	-5.67993	1.35e-08	1.17e-07
Fbxo24	10.3355	0.503944	0.906054	-0.556196	0.578077	0.719806
Mdga2	464.555	0.503569	0.181119	-2.78032	0.00543055	0.0179543
Pinx1	61.3485	0.50341	0.441715	-1.13967	0.254422	0.409028
Rbm15b	6145.1	0.503221	0.0779806	-6.45315	1.1e-10	1.17e-09
Xpnpep2	16.5905	0.502682	0.883688	-0.568846	0.569461	0.713224
Gm14443	97.8495	0.502313	0.302689	-1.6595	0.0970151	0.196767
B4galt3	2003.07	0.502262	0.0815445	-6.15936	7.3e-10	7.28e-09
Cdc14a	1834.35	0.502032	0.109594	-4.58082	4.63e-06	2.91e-05
Bglap3	81.8812	0.502022	0.343223	-1.46267	0.143558	0.265976
Ddost	2672.44	0.502006	0.0857543	-5.854	4.8e-09	4.4e-08
Tbc1d1	5527.66	0.501774	0.0662665	-7.57206	3.67e-14	5.19e-13
Cox5a	2090.92	0.501745	0.0964026	-5.20469	1.94e-07	1.49e-06
Mtarc1	5.42333	0.501613	1.34852	-0.371971	0.709914	0.818804
H2-T22	1091.09	0.501098	0.117407	-4.26803	1.97e-05	0.000112221
Nsrp1	405.86	0.500852	0.161794	-3.09562	0.00196402	0.00737638
Poli	309.254	0.500779	0.209968	-2.38503	0.0170779	0.0477388
Ebp	548.199	0.50046	0.141077	-3.54741	0.000389035	0.00172421
Muc1	5.25814	0.500266	1.36696	-0.36597	0.714387	0.822417
Morc3	3357.68	0.50003	0.0797961	-6.26634	3.7e-10	3.76e-09
Rab12	132.971	0.499795	0.375716	-1.33025	0.183437	0.320397
Gtf2e2	411.245	0.499777	0.160246	-3.11882	0.0018158	0.00687958
[truncated: 12,671 more rows]
