# Supplementary material for: Mouse TH2 cell extracellular vesicles promote eosinophil survival through the surface cytokine cargo IL-3
Source: J Allergy Clin Immunol. Author manuscript; Available in PMC 2026 Jun 30. (PMC13318181; doi:10.1016/j.jaci.2025.05.027)
Supplement: 3 [file NIHMS2177599-supplement-3.xlsx]

## Sheet: Sheet1
Gene Name	Vehicle_treated_1	Vehicle_treated_2	Vehicle_treated_3	EV_treated_1	EV_treated_2	EV_treated_3
Prg2	718098	560305	622911	768180	715616	736974
Actb	330208	337077	355419	532544	574381	589102
Syne1	408648	337087	333697	320482	309056	337859
Ftl1	268067	289835	299943	201281	209526	228803
Myh9	216068	198545	188731	266875	280087	283756
Ccl6	75550.1	66015.8	66858.1	245134	258646	246879
Ccnb1ip1	129682	178721	156842	92235.5	105598	77796.5
Actg1	132036	124046	134626	178972	187579	199947
Ctsd	133131	180237	178552	74644.1	81284.1	82146.7
Fth1	107072	118097	133470	57770.2	60145.4	70519.9
Epx	161722	129789	148779	210271	178906	195262
mt-Co1	108313	119195	126216	124826	122040	120524
H2-D1	59119.5	61422.1	54119.6	73509.1	83222.8	81410.1
Eef1a1	116107	114865	122256	110742	111949	117810
Tmsb4x	70720.2	69713.7	74130	112690	123897	114303
Csf2rb	57496	55374.5	55645.2	136229	148263	163453
Thbs1	152961	135250	155819	67850.9	63029.8	71441.5
Psap	71536.5	125010	117208	23442.1	38330.4	34741.4
Ear1	91602.9	73281.3	86756.4	167687	145252	156364
Tln1	77842.9	74203	71966.6	96260.3	98852.7	103028
Flna	57224.5	56095.9	58664.9	105865	105963	112252
Iqgap1	63401	59839.2	60272.4	86957.3	89338.3	92394.9
Man2b1	60945	57353.1	56766.7	90138.2	95039	98838.5
Pkm	53388.6	59787.6	58170.4	54211.2	60443.2	59471.6
Aldoa	67136.8	60505.3	64958.8	61781.2	62054	67286
Ctsb	44323.2	79768.8	77094.3	10084.7	15099.8	14257
Ear6	66570.4	55938.6	65562.9	109046	93415.3	100523
Eef2	69775.9	65580.8	69069.9	61414	62933.4	68323.1
Lcp1	57694.4	55416.3	57960.6	68364.1	71618.3	71630
Ncf1	59514.5	52186.7	51233.8	70725.9	73698.9	73544.5
Cd24a	41158.2	36150.3	40422.4	102929	105881	100593
Adam8	53633.9	53067.8	52414.4	61990.4	62027.3	66995.8
Alox15	53298.4	45031.8	47783.5	76641.7	79253.4	85343.3
Gpnmb	51629.8	92084	85738.6	6410.25	11379.9	11488.7
Itm2b	49467.8	49548.1	50560.9	51132.9	52401.9	53399.8
Coro1a	51017.4	45479.1	44759	55355.1	59567.2	63815.7
Plec	45320.7	45176.8	43418	51952.1	52259.9	56662.5
Gpi1	58224.8	50643.1	52203.4	55359.1	56984	60238.7
Itgam	52395.5	48131.2	50345	61948.9	63175.2	65553.9
Csf2rb2	31316.3	30194.9	30609.5	58988.1	66161.9	70710.1
Sirpa	43960.6	45024.4	42866.9	46288	48879.1	50234.5
Ubc	38460.5	40009.2	38717.2	54246.8	52594.7	60183.9
Lilrb4b	25888.4	25595	27964.9	74455.6	72146.6	73126.7
Gapdh	33973.4	36595.2	35895.2	45222.1	48230.3	47702.4
Lyz2	38631	70390.8	69271.2	4513.33	6782.35	7090.73
Ear2	47179.6	37766.3	46916.5	86514.1	69720.9	76499.7
Cybb	40508.8	40688.8	37554.6	27922.8	29604.2	27778.3
Nopchap1	38988.2	36316.2	35137.9	57154.3	51245.4	52856.1
Ptprc	45245.8	40176.3	40405.5	53475	54671.9	52995.9
Slc7a11	62162.6	52144.9	57936.5	43791	41931.5	42472.3
Vim	42455.2	44512	45986.7	36590.2	36784.9	39003.8
Cotl1	34808.6	36414.5	35834.9	51040.2	56728.4	57944.6
H2-K1	12252.9	13678	11785.8	18544.8	20586.3	20097.8
Cpd	33806.5	30257.6	30122.3	46959.1	51152.5	50916.4
Notch1	52992.6	46502.8	41984.1	37545.6	40271.6	42765.9
Laptm5	37256.4	36022.5	35821.7	46981.8	49990.8	50405.6
Samhd1	25671.9	22340.8	22705.7	44930	46938.7	46588.8
Akap13	33106.6	29979.8	28932.1	55980.8	56656.1	56720.7
Lyst	47170.6	43326	40340.4	38473.3	38279.6	37571.4
Pfn1	37393.5	34738.3	33994.7	43264	46923.2	46763.4
Itgb2	38576.9	38385.7	38901.7	48237.2	49360.1	50945.9
Lilrb4a	21560	21661.2	22907.1	62371.3	59603.3	60940.5
Ncf2	40037.1	36076.6	36581.4	45132.3	45150.6	47066.6
Cap1	33149.9	32043.2	31723.8	44735.5	47081.5	47366.2
Eno1	28383.2	27503.5	28938.1	45849.8	48824.9	49508.3
Msn	28560.8	29338.3	28671.6	33221.8	35005.4	33899.7
Pygl	31739.3	30092.9	28926	48983.4	49914.2	51018
Adgre1	21228.1	21154.9	21516.6	31697.9	33664	32610.6
Actr3	36330.2	33755.1	33128.8	35808.6	38999	36568.1
Rplp0	35805.2	32028.5	35393.6	37496.2	37284	41519.4
Aldh2	42975.7	39930.5	38626.7	34380.4	35260.2	35826.3
Arhgap45	39247.9	35238.4	32611.4	34878.8	35913.3	39267.9
Rsrp1	36960.6	34960.7	33951.2	30280.6	32689.9	32140.7
Cfl1	24379.4	24690.5	26063.1	39408.9	40695	42331.6
Srrm2	30475.7	29117.1	28534.1	37419.3	35983	39221
Cd63	40341.1	37762.7	37694.5	30742.5	31818.2	30083.7
Grina	36580.9	31795	33417	30632	29528.5	33011.9
Wnk1	30751.7	28555.5	27688.7	35184.8	36533.7	36086.9
Ddx5	28971.2	29329.7	29179.3	34761.4	36119.8	34634.5
Tkt	41479.3	37515.6	39960.5	34614.3	34625.1	38227.2
Myo1f	37254.6	34850.1	34630.2	31086	31598.8	33809.3
Lgals3	31394.7	40166.5	39847.2	22886.4	27261.9	29460
Rps14	41390	34423.7	32038.6	26534.2	29963	29384.5
B2m	9224.14	10434.9	10350.7	15277	16400	15344.6
Rab44	19559.5	15649.2	15265	52959.8	51821.1	54998.1
Ubb	26943.7	25221.4	26139.1	30099	30453.5	32779.1
Rpsa	35799.8	32040.7	36639.3	31639.7	32054	34774.4
Kmt2d	30713.8	27236.8	24705.2	35289.4	33605.4	36754.9
Syk	25154.2	23390.3	22193.2	25136.7	26102	26522.3
Gnai2	26232	26461.4	25811.1	31936.7	34887.6	34360
Cd84	24568	22683.7	22711.7	37821.9	40181.3	37720
Hspa8	24089.9	26004.2	26717.9	20904.6	21465.7	21491.1
Tpt1	28024.2	26132	26435.7	34404.1	33714.7	36576.8
Sun2	43741.4	38372.2	37288.1	28491.3	29444.1	30280
Herc1	29694.6	26671.5	26498.4	33431	33447.1	32923.3
Arhgef1	31623.8	27895.6	25657.9	33609.6	33269.8	35881
Noct	40952.6	31825.7	35855.4	33334.3	28752.3	29895.2
Notch2	27100.6	23938.4	24880.1	32999.7	33995.2	35509.3
Mcl1	20443.4	19715.8	19587.1	31333.7	34250.8	33019.7
Pabpc1	28178.4	26750.2	27636.9	26078.2	27783.4	27348.4
Son	26950	25677.3	25602.4	30363.5	30652.2	31454.4
Actr2	23471.2	22915.9	22471.8	26789.8	29775.4	26953.1
Pgd	32474.4	30202.3	29296.3	23729.3	24915.4	23588.9
Rin3	28255.1	25354.1	24185.4	32185.5	32556.5	34382.6
Tyrobp	22894.9	22785.7	23738	27119.4	29005.3	30769.1
Rac2	22994.1	20358.5	21616.7	31898.3	32843.9	34160.3
Sqstm1	21936.1	23006.9	22895.1	15175.4	15784.8	17011.5
F5	23792.3	19467.5	19543.7	39390.2	37911.3	36913
Prdx1	10156.7	16363.2	18840.6	3349.71	4812.7	4450.93
Hmox1	13250.4	19140.6	19714.9	1488.32	1685.69	1876.27
Vasp	19503.6	17985.4	18073.6	31712.7	33354.2	33776.3
Rpl41	31042.1	28212.6	27442.7	20880.9	21646.4	22871.4
Padi4	32484.3	27050.1	30285.1	31127.4	30033.6	35313.8
Wdr1	20660.7	20604.3	21748.2	29262.1	30825.2	32594.1
Alox5ap	25535.7	24171.9	24618.4	28971.9	29335.7	32115.5
Rpl4	27528.1	27577.3	27679.1	26116.7	26358.4	27479.5
Serinc3	23143.8	21157.3	21572.1	25876.9	26490.9	26357.2
Ly6e	10815.2	10491.4	11403.5	29988.5	30553.3	32050.3
mt-Co2	19931.1	23058.5	26182.5	30901.4	30577.4	32085.9
Zyx	19497.2	17417.7	16669.9	34131.7	35498.5	38151.7
Esyt1	22840.7	23418.6	23681.3	29897.7	31100.6	31705.5
Slc6a6	25956	29426.8	27050.8	20732.9	21790.1	21234.8
Rpl13a	28804.4	24675.8	25390.2	23814.1	24703.7	25674.5
Taldo1	24953.1	23427.2	24965.7	24001.7	25290.6	25819.5
mt-Atp6	20813.2	23634.8	26375.4	29398.3	27544.2	27168.5
Rps9	23549.7	22362.9	23571.6	25330.1	27293.8	28677.4
Ywhaz	19355.6	17996.5	19321.8	27564.6	29739.3	27432.6
Cnn2	22948.1	20697.7	20654.4	28452.8	31429.3	31025.3
Arhgdib	22616.2	20611.7	22246.2	27224.1	27480.5	28469.8
Dync1h1	20245	21204	19835.5	18121.4	19312.8	19612.2
Rpl18a	26414.2	23505.8	24746.2	23635.5	24535.1	25679.7
Tmem72	21350.7	20659.6	19144.5	28372.9	24862.9	26943.6
Abr	25940.7	24769.2	22872.1	16727.8	18060.8	19397.7
Atp2a3	24455.2	20857.5	20572.4	32306.8	32444.6	33486.2
Nbeal2	23297.1	21016	19983.9	29601.6	28898.6	31907
Irf2bp2	27308	25349.2	23704.2	24539.5	26336.9	25062.1
Ahnak	17687	25694.5	23000	23943.4	25682.9	23888.6
Slc7a8	22984.1	21866.4	20875.1	18685.9	19915.1	19918.9
Rplp1	24604.9	20379.4	22977.1	22395.9	21764.3	23917.2
Furin	16119.5	14631.7	14511.3	32755.9	33330.9	34187.2
Rps3	26766.9	23767.6	24969.3	21733.6	23671.1	24052.7
Rps6	26319.5	23462.8	25916	24369.8	24737.3	26871.5
Tapbp	12343.1	12930.8	12316.4	14620.7	15737.4	16269.7
Lrrk2	33434.9	29762.3	30429.9	16699.2	16374.2	17543.1
Vsir	21283.1	20379.4	19887.4	27209.2	29018.2	30257.4
Myadm	16340.5	14903.3	15502.5	29770.4	33114.1	30164.5
H1f2	27834.8	24248.1	23552.3	26736.5	27024.4	30000.3
Ubr4	18715.3	18932.9	18695.9	21914.3	21176.6	22600.4
Pkn1	23958.2	21838.1	21025.8	21581.7	22841.6	23715.7
Gcnt1	17917.9	14635.4	15877.6	27838.9	29829.6	30069.8
Ucp2	19596.5	22713.1	20683.3	27568.5	28368.5	30353
Hsp90ab1	20980.9	21861.5	22281.2	18983	19358.4	19499.3
Cd44	21818.8	22058.1	21631.2	21542.2	22980.2	21706.5
Ly6c2	11081.2	10003.5	11598.9	27080	25825.8	29731
Mxd1	19904	17420.1	18155.6	29897.7	30097.2	31324.1
Fau	21101.8	19493.3	19799.4	23605.9	24286.4	27407.4
Grn	19596.5	23424.7	23102.5	12470.1	13895.1	14471.6
Rflnb	23137.5	18846.9	20377	24941.2	26633.8	26114
Nhsl2	21371.5	18407	20200.9	29272	28914.9	29380.1
Grk2	22078.6	20365.9	20439.7	22972.3	23708.1	24457.5
Lamp1	18777.5	21389.6	20935.4	14144	14870.9	14821.7
Pim1	9201.6	8666.44	8770.91	32156.8	35748.9	33211.7
Arpc1b	19012.9	17980.5	19536.5	21755.4	23431.9	24095.3
Akna	21192	18908.4	18568.1	26745.4	27114.8	28953.6
Arpc2	17665.4	17645	17786.6	22653.5	24659.8	23102.4
Arpc5	18562.8	17928.9	17549.1	23242.7	25225.2	23758.3
Myl12b	21341.7	17271.4	19359.2	25777.2	26128.7	28667.8
Cyp4f18	21497.7	18604.8	19830.7	23594	24289	25572.8
Pirb	15424.1	14718.9	14772.9	25320.2	25659.7	27170.3
Eif4g2	16203.4	17563.9	19436.4	19657.1	19138.1	18920.8
mt-Co3	16701.2	20332.7	23533	26455.2	24271.7	28098.9
Cltc	18773.9	19659.2	20396.3	20102.2	20549.3	20176
Rps6ka1	21329.1	19245.1	19636.6	24765.6	25209.7	26969.6
Diaph1	15600.9	14384.7	14935.7	28344.2	29712.6	28761.6
Dock8	23735.5	21625.5	21028.2	22227.1	22270.3	22827.1
Srgn	11381.6	9557.41	10624.5	32994.8	33531.4	31851.4
Creg1	20612	21158.5	20339.6	12242.1	13046.7	13138.2
Fxyd5	16705.7	16051.1	15951.2	22032.7	21849.5	24036.2
Prkcd	18267.9	16338.7	16852	23068	23671.1	24225.6
Ccpg1	22560.2	18674.9	18791.2	21922.2	23103.2	22512.6
Rasgrp4	15222	12332.3	13436.7	29989.5	30350.2	34176.8
Rps8	23399	21351.5	22690	20582.9	21001	21849
Rpl13	23268.3	20342.5	22733.5	21590.5	20662	23896.4
Tmbim6	16551.5	15273.2	14744	17158.1	18228.5	18221.5
Pla2g7	9012.19	8491.93	8432.04	19163.6	20733.4	20586
Nin	23407.2	21110.6	21540.8	25115.9	24634.9	24442.7
Dock2	20785.2	19993.5	19167.4	22497.5	22172.2	23586.3
Slc2a3	16852.8	15251.1	15392.8	28744.9	30335.6	28445.5
Arhgap30	19687.6	17613.1	17670.9	21597.4	22713.4	22675.1
Calr	10516.6	13057.4	13018.3	21716.9	21287.6	20357.5
Fermt3	19805.7	18136.6	18779.1	19829.8	20057.1	21698.7
Ptbp3	22186.8	20003.3	21742.2	19843.6	21482.9	19304.7
Phf20l1	18072.2	16089.2	16104.3	22719.6	24497.2	23004.3
Cds2	19196.9	17420.1	16955.7	20565.1	21754	21730.8
Rps4x	23389.1	20526.9	22737.1	20696.4	21394.3	21821.2
Ctsh	22844.3	19777.2	20261.2	22420.6	21906.3	22113
Prex1	19002.1	17771.6	16908.7	20026.2	19822.2	20945.6
Rps3a1	19767.8	19105	20501.2	22867.7	22317.6	23557.6
Mpeg1	7774.73	13600.6	11866.6	2151.55	3102.91	2687.58
Rpl7	20709.5	18137.8	21403.3	21210.6	21901.1	23257
Btg1	18277.8	16668	18174.9	18948.5	21097.4	18906.9
Macf1	19127.4	19944.4	19241	15877.1	16059.3	15596.5
Rps2	21582.5	20625.2	21423.8	14330.5	15506	15854.5
Rnf213	3421.06	4458.57	3930.21	4840.01	4960.7	4935.63
Itgb7	13158.4	11512.6	12028.2	19707.4	21661	21920.2
Nucb1	18116.4	15596.4	16016.3	25236.3	25049.6	26438
Nckap1l	17703.3	18966.1	18618.7	17296.3	17676.1	18727.1
Ddx17	19315.1	19229.1	17199.3	18163.8	19347.2	18371.8
Rpl6	19334.9	18371.3	19899.5	19704.5	20022.7	20944.7
Egr1	17721.3	15136.8	14369	35994.1	30108.4	34898.6
Pnpla7	22032.6	19610.1	19444.8	18319.8	18090	20207.2
Ppp2r5a	25359	22714.4	22682.8	17270.7	16404.3	17981.8
Sorl1	24284.7	22774.6	23343.7	15324.4	16958.5	17405
Fcgr3	20787.9	18676.1	19401.4	19660.1	18728.5	20048.3
Kif21b	25005.4	21518.6	20721.9	18503.4	18295.7	19675.6
Rps24	16984.4	15434.2	16393.7	20499	19396.2	21950.6
Rpl8	19869.7	18285.3	18559.6	19107.4	19305.9	21333
Bhlhe40	8103.03	7555.48	6831.73	33348.1	36984.6	35427.6
Klf13	18263.4	17556.5	16194.8	19033.3	19912.5	20413.1
Emilin2	12996.1	12160.3	12251.3	23926.6	26039.2	25101.2
Arap1	18138.9	15683.6	16100.7	16663.7	17172.7	18066
Gapt	15652.3	14102	15655.7	24909.7	24301	26245.2
Cyba	16038.3	15523.9	15334.9	15605.7	16711.5	17330.3
Tnfrsf1b	4065.05	6684.17	5786.17	1861.39	2254.47	2003.96
Tnrc6b	22297.8	18925.6	18124.3	19937.4	19798.1	19399.4
Ogt	18184.9	17461.9	16589.1	17522.3	19098.5	17313.8
Tpm3	13589.5	13873.4	13422.3	18577.4	19935.8	18803.5
Cbl	17732.1	17056.4	16912.3	17600.3	18515.9	18212.8
Ccdc88b	18242.6	16283.4	14833.2	18921.8	19404	20252.4
Rack1	19009.3	17604.5	20067.1	18432.3	17602.1	19418.5
Cd47	12692.1	11083.7	12164.5	24449.7	24665	22921.8
Gas7	9543.43	8104.81	8523.69	25005.4	26920.3	26351.2
H3f3b	17395.7	16231.8	15847.5	19370.9	20108.7	19895.4
H3f3a	19295.2	18189.4	16355.2	14071	15097.2	14343
Rpl10-ps3	17854.8	16400.1	19134.9	19200.1	18335.2	20603.3
Rps12	19318.7	15546	18867.2	17473	16568.7	19645.2
Ptma	14088.3	16300.6	15175.7	17491.7	19335.1	17158.3
Prrc2c	14558.2	14041.8	14212.2	17834.2	18111.5	17785.5
Snrnp70	16928.5	15006.5	13447.6	17039.7	18423	18210.2
Rpl37a	19206.8	17044.1	18598.2	15782.3	16833.7	17903.6
Rps27a	16018.5	13792.3	16847.2	18142.1	18953.9	19570.5
Nabp1	14471.6	12114.8	12567.3	26092	24800.9	24635.6
Plcb2	21572.6	18838.3	19604	20162.4	18550.4	20133.4
Hnrnpf	16265.6	16729.5	14939.4	15495.1	17140.9	15569.6
Sh3kbp1	16755.3	15505.5	15005.7	17165	17646.9	17455.4
Rps16	20368.5	18348	17430.9	15195.1	15931.9	15834.5
Camk1	17190.1	13891.9	14299	18469.8	18802.5	20061.3
Stat1	3062.09	2880.62	2867.76	6669.81	6888.19	6737.2
Prkcb	18423.9	15122	17193.3	16719.9	16338.9	17158.3
Fes	16565.9	14897.1	15025	20450.6	20323	21674.4
Selplg	12178	11221.4	11457.8	20435.8	22103.3	23734.8
Slc27a4	21794.5	18586.4	20658	15255.3	16243.4	16880.3
Rps11	15232.9	13667	14671.6	19430.1	19687.1	21850.7
Ckap4	15372.7	13619	13745.5	23168.7	25130.5	24494
Ankrd44	16326.9	14202.8	14405.1	19762.7	19576.1	20104.7
Lnpep	15983.3	14659.9	14946.6	16417.9	16591.9	15344.6
Alox5	15498	12983.7	13973.4	22348.5	22076.6	23865.1
Adipor1	19681.2	18274.2	17979.6	12541.2	13860.7	13884.4
Eif1	15948.1	15362.9	15688.3	15495.1	16751.1	16190.6
Ube2d3	13880	13316.7	13312.5	17845.1	18911.8	17975.7
Dmxl2	12895.9	12816.5	12201.9	18758	18943.6	20154.3
Rpl7a	17402.9	16317.8	16929.2	15602.7	15573.1	16482.5
Gm10275	17002.5	16412.4	17435.7	16863	15992.1	17919.2
Gsn	15163.4	15745.1	16183.9	17364.4	18482.4	19736.4
mt-Nd5	12169.9	15828.7	17059.4	19844.6	18873	19103.2
Wdr26	15208.5	13710	13195.6	17853	18195.8	17643.9
Sema4d	12921.2	13268.8	13570.6	16811.7	17461	16941.1
Gm15500	17880.1	16492.3	17989.2	16323.2	16838.9	17728.1
Cyp11a1	5321.45	4158.71	5107.22	28333.4	28481.2	29711.1
Ncoa4	14845	14715.2	15802.8	17937.8	17643.4	17696
Rpl19	14113.6	13668.2	14109.7	15418.1	16690	17528.3
Ccr3	9359.43	8493.16	9214.7	18430.3	20288.5	20277.6
Tubb5	16732.8	18340.6	17963.9	12959.7	13119.8	12741.3
Rpl9	16575	14907	17424.8	15586.9	15273.6	16232.3
Arap3	16568.6	15091.3	13967.4	17649.6	17743.2	18805.3
Plek	9594.84	10941.2	10313.3	12485.9	13104.3	11976
Ep300	15860.6	14226.1	14261.6	17395	16480.9	17267.8
Arpc4	14312.9	13347.4	13632.1	15966.9	17063.4	17331.2
Arhgdia	12926.6	14135.2	13049.6	12321.1	13013.1	13429.2
Ncor1	17308.2	15455.1	15238.4	15906.7	15964.6	16188
Zfp36l2	16159.2	16188.7	15683.4	13901.2	15370.9	14298.7
Arhgap4	17625.7	14947.5	13986.7	18943.5	18204.5	19428.9
Acod1	161.447	162.219	233.955	252.659	381.196	314.449
Ctss	11435.7	21138.9	17781.8	2725.96	5171.52	4195.55
Clint1	12867.1	11061.6	11914.8	20295.7	20539.8	21186.2
Myl6	11047.9	10785.1	11920.9	20046	21131.8	22046.2
Inpp5d	14841.4	15321.1	13967.4	15753.7	16344.9	16509.4
Cd300lf	8650.51	7435.05	7639.72	19796.3	20526	20989
Gfod1	15740.7	13477.7	14196.5	17026.9	17278.6	18898.2
Gnas	12700.2	13358.5	13551.3	14965.1	15261.6	15811.9
Inpp5j	14100	11656.4	11829.2	21783	21020.8	23477.7
Apobr	12177.1	10654.9	9742.91	19067.9	20343.6	21492.8
Junb	12963.6	10960.9	10828.3	22413.7	20878	24160.4
P4hb	12098.6	12760	12696.3	18843.9	18682.9	18992
Prdx5	11095.7	9575.85	10282	9667.18	10020.4	9956.39
Fgd4	17679.8	16237.9	15836.6	16842.3	14469.9	13827.1
Cat	16731	16433.3	16481.8	12939.9	13649	13779.3
Cxcr4	22848.9	21250.7	22655.1	11418	11743.9	10906.7
Lrrfip1	14717.9	12921	12195.8	18199.4	18575.3	18506.4
Heatr5a	15430.4	13090.6	13298.1	15905.7	16425.8	16182.8
Ankrd13a	14563.6	12876.8	13632.1	16320.2	16859.5	17061.9
Mbnl1	14360.7	14463.3	15193.8	16154.4	16307.1	15862.3
Gpx1	11254.4	11226.3	12500.9	17638.8	17890.4	19123.2
Fmnl1	16404.5	14962.3	13150.9	17332.8	17290.6	18453.5
Ptk2b	13369.5	13203.7	12269.4	14584.2	15443.2	16455.6
Tagln2	9731.94	10112.9	10189.1	16316.3	16925.8	18019.1
Pgam1	11409.5	12242.6	12883.2	13120.5	14335.7	13209.5
Ldha	11327.5	11196.8	11582	13114.6	14130	14130.2
Rnh1	16107.8	16365.7	17264.4	13452.1	14176.5	15543.5
Tmem71	15602.7	12793.2	13283.6	14683.9	15758.9	15127.4
Rpl32	15944.5	13486.3	15525.5	15000.7	14758.2	16251.4
Rps5	15629.7	14312.2	14733.1	14475.6	14141.2	16007.4
Anxa1	15879.6	15473.5	17096.8	17707.9	17685.6	17550.9
Cdc42	11053.3	11183.3	13598.3	14397.6	15184.1	14235.3
Hcls1	11905.6	12655.6	11237.1	11271	12309.3	11817.9
Npepps	13475.9	11928	12008.9	16271.9	16688.3	17160.9
Jak1	14239.8	12986.1	13849.2	13411.7	14199.7	14294.4
Hectd1	14300.3	12925.9	13435.5	15863.3	16079.9	15626
Csf1r	10920.7	16461.6	15517	5023.58	6173.13	6091.79
Atp11b	17248.7	15418.2	15456.7	12770.2	13378	12326.9
Rps7	15103.9	13794.8	15256.5	15279	15506	15722.4
Akr1a1	10453.5	15023.7	14352.1	5494.36	5704.16	6029.25
Sh3bgrl3	10482.4	9337.44	10787.3	17932.9	18056.4	20336.7
Hsp90b1	9050.97	10391.9	11141.8	16474.2	15991.3	15787.6
Serpinb2	8783.09	6991.4	9915.36	20742.7	20308.3	24525.3
Rpl18	15692	13777.6	14518.5	13753.2	14211.8	14856.4
Kdm6b	13967.4	12121	11419.2	17248	17321.6	19185.7
Ctsz	4818.17	7382.2	7141.66	2063.71	3231.13	2772.71
Csde1	12146.4	12922.2	12517.8	11978.6	12884.1	12051.6
Fyb	12505.4	11189.4	11092.4	12775.1	12885.8	13424.9
Birc6	12621.8	12198.4	12541.9	14143	13595.7	14712.2
Cebpb	9197.09	8069.18	8024.42	14163.7	14513	15234.3
Nfam1	13187.3	12328.7	11566.3	17146.3	17835.3	18231.9
Plxnc1	17548.2	17218.6	16496.3	14336.4	15083.5	15045.8
Slc3a2	11777.5	12352	12417.7	10428.1	11270.7	10822.4
Lasp1	12718.3	12584.3	12517.8	13140.3	13527.7	13814
Btg2	13364	12232.8	12111.4	21864.9	20679.2	21281.8
Tet3	16151	14561.6	13466.9	14804.3	14866.6	15604.3
Galnt6	13608.5	12746.5	12613.1	16751.5	16936.1	17702.9
Eef2k	12964.5	11593.8	11053.8	18567.5	19158.7	19127.5
Prrc2a	11963.3	12295.5	11545.8	14335.5	14534.5	15153.5
Txnrd1	12353	14374.8	13464.5	6863.26	7272.83	6801.47
Fcgr2b	15747.9	12724.4	12994.2	16845.3	15822.6	16348.7
Kctd20	14867.6	13208.6	12941.1	17453.2	17242.4	17777.6
Gdi2	14752.1	14641.5	15887.2	13189.6	13985.5	13644.6
Ccni	15103	13169.2	13715.3	14343.4	15714.2	14861.6
Ctnnb1	12408.9	15061.8	14969.5	10463.7	11702.6	11691.1
BC005537	13858.3	15780.7	14332.8	11680.6	12737.8	11385.3
Pik3cd	7811.71	7937.68	7349.09	21430.7	22154.1	23410.8
Arl4c	12596.5	11540.9	11463.8	15589.9	16899.1	17167.9
Iqsec1	14505.9	13528.1	12960.4	16315.3	16173.7	17086.2
Slfn2	8813.76	8383.78	8746.79	10015.6	10052.2	11015.3
Kmt2c	13426.3	11891.2	11824.4	15048	15158.3	15444.5
Txnip	10718.7	10906.8	9962.39	15917.5	18207.9	16510.3
Eif4b	16269.2	15925.7	14792.2	11765.4	13181.8	12505.9
Hnrnpu	12853.6	12327.4	12662.5	12751.4	13217.9	12589.2
Npc2	9606.57	11296.4	11455.4	7467.27	8577.33	8221.71
Tnrc18	13640	12034.9	11817.2	15126	15265.9	15904
Lrp1	19320.5	33647	30727.7	1941.33	2607.27	2788.34
Rps19	13613.9	12830.1	13579.1	14160.8	14377	14985.8
Neurl3	15060.6	14184.3	12708.4	11670.7	12955.5	13383.2
Itgal	10891.8	10626.6	9978.07	12234.2	12751.5	13107
Anxa11	14444.6	13002.1	12995.4	16250.1	17182.2	17426.7
Arrb1	12176.2	12193.5	11608.5	15844.5	17345.7	17286.9
Chd7	15335.7	12516.7	12110.2	15534.6	14837.4	14695.7
Kctd12	8112.05	7839.37	8510.42	10211	8865.59	9140.73
Sf3b1	12000.3	11469.6	12728.9	14305.9	14334.8	14669.6
Tle3	16892.4	14830.8	14589.6	12322.1	12819.5	13609.9
Surf4	11817.2	11903.4	10319.4	12740.5	13748	13123.5
Psd4	12623.6	10889.6	11256.4	15532.6	15957.7	16874.3
Cyfip2	16063.6	15108.5	15038.3	13010	13017.4	13547.4
Ankrd11	13901.6	12356.9	11326.3	13657.4	13670.5	14913.7
Csf1	11028	9385.36	10309.7	15725.1	16487.8	18120.8
Gm2a	8043.5	9021.6	9215.91	18336.6	20051.1	19792
Slc38a6	11780.2	11238.6	11129.8	14413.4	12953.8	13715
Ssh2	17030.4	14972.1	14054.2	12982.4	12807.5	12438.1
Rpl17	12069.8	11327.1	12433.4	15006.6	14741	15927.4
Rpl23a	13832.2	11733.9	13235.4	14860.5	14321.9	15762.4
Akt1	12592	12318.8	11192.5	12482	13355.6	13800.1
Smg1	13319	11513.9	11923.3	12747.5	12911.6	12870.7
Rplp2	14000.8	12231.6	12595	12750.4	13189.5	14819
Tmem164	11220.1	9234.2	9781.5	15260.2	16071.3	15504.4
Gyg	14501.4	12785.8	15099.8	13135.3	13256.7	14213.6
Rpl28	14729.6	13250.4	12796.4	12983.3	13194.7	14406.4
Picalm	10033.2	8966.3	9795.97	15979.7	16153.9	15732
Hipk1	13933.2	11244.7	13096.7	13994	13441.7	13873.1
H2-T23	7234.46	5756.32	5947.77	9398.73	9430.07	10131.9
Rbm3	13012.3	12144.3	12260.9	10898.9	12233.5	10846.7
Prr13	9945.7	9108.85	9032.6	15795.2	16875	16603.2
Rhoa	11948	11210.3	11782.2	11194	11864.4	11237.6
Slc12a6	12937.4	11832.2	11932.9	12545.1	13333.2	12979.3
H1f4	17635.6	15602.5	15204.7	14364.1	14426.1	16038.6
Zfp36	11534.9	11230	12089.7	19303.8	17920.5	19617.4
Vat1	12682.2	15397.3	15031	5992.77	6699.75	6625.14
Alas1	10624	11485.6	11118.9	14214.1	14564.6	14842.5
Slk	13810.5	12583	12027	13823.2	15161.8	14012.1
Fryl	10389.5	9391.51	9631.96	15560.3	15927.6	16190.6
Ehbp1l1	11037.9	10127.6	9650.05	14052.2	14155	14965
Chd4	12475.6	11875.2	11797.9	12476	12329.9	12751.7
Coro2a	3020.6	3368.51	3504.5	22790.7	23745.1	23244
Stxbp5	14014.3	12739.1	14073.5	14835.8	14615.4	15184.7
Ppp6r1	13227.9	12827.6	12915.8	12666.5	13389.2	13681.1
Baz2a	12691.2	11033.4	11132.2	13662.4	14247.9	14574.1
Gsr	12063.5	11678.6	11615.8	8993.1	9929.15	9466.47
Sat1	13545.3	13179.1	12679.4	12529.3	12554.5	12388.6
Capzb	8766.86	10072.3	10278.4	13302.1	14711.7	14519.4
Pglyrp1	8300.56	6772.65	7274.32	20241.4	20346.2	22708.1
Klf6	8002.01	8031.08	8073.87	12789.9	13261.8	12069.8
Cebpe	14742.2	12028.8	12273	15263.2	14960.4	17173.1
Gm8113	19243.8	16473.9	17779.4	15562.2	13811.7	14015.6
Hnrnpk	11640.4	11130.4	11967.9	12408.9	12803.2	12640.5
Myo1g	13398.3	12331.1	11598.9	13560.7	13630.1	14788.6
Spi1	12112.2	11505.3	10683.6	12405	12659.5	13594.3
Aff1	11307.6	10284.9	9730.85	14630.6	14641.2	14811.2
Rps25	11053.3	11167.3	13078.6	14494.4	13215.4	15405.4
Cd37	12955.5	11086.2	11509.6	12690.2	13849.5	13954.7
Tmem154	10333.5	9015.45	9363.03	16239.3	17453.2	17249.5
Acap1	14684.5	12011.6	12253.7	14007.8	14058.6	15042.3
Pxn	12196.9	11275.5	11521.7	13516.3	13869.3	14027.7
Limd2	12011.1	10405.4	10664.3	13749.2	14229.9	15706.8
Srsf5	12273.6	12101.3	11309.4	12047.7	12969.3	12358.2
Atp8b4	15699.2	13748.1	13615.2	16632.1	15870.8	14824.3
Eif4ebp2	12014.7	11016.2	11522.9	13209.4	14095.6	13878.3
Grk6	11638.6	9776.16	10157.8	15684.6	16213.3	16836.9
Gabarap	11391.5	10582.3	10755.9	10931.5	11954.7	12024.6
Pcbp2	12068.9	12188.6	11074.3	10537.7	11113.2	11153.4
Rpl26	10488.7	9475.08	11855.7	13617	13207.6	15316.8
Eif4a1	8526.94	10951	11437.3	9858.65	10218.3	9857.36
Hnrnpa2b1	11185.9	11290.2	11362.5	12045.7	12656.9	11595.5
Fosl2	12601.9	10240.7	9941.89	13127.4	13363.4	13354.5
Trip12	10499.5	9849.9	10029.9	11737.8	12023.6	11805.7
Arrb2	12711.9	10568.8	11571.1	11575	11385.1	12042.9
Elf4	12324.1	10496.3	10483.4	13563.7	13693.8	14559.3
S100a11	10242.4	9317.77	10616	15232.6	15754.6	16436.5
Rpl29	12191.5	10978.1	11349.2	13154.1	12605.3	14245.7
Rps18	14542	12418.4	13958.9	11671.7	11905.7	12913.2
Sdcbp	9373.87	11372.5	11280.5	7647.88	8038.66	7500.73
Hspa5	5687.64	9065.84	9232.79	9192.46	9092.76	8907.07
Ywhag	8837.21	10340.2	9517.4	8484.82	9510.1	9366.58
Xpo6	10441.8	9406.26	9359.42	12588.6	12176.7	13324.1
Raf1	12421.5	10465.6	10700.4	11517.7	11733.6	11850
Rpl23	12991.5	10657.3	11910	12147.4	12391	12855
Luc7l2	12201.4	11850.6	11392.7	11676.6	11967.6	11557.3
Arsb	12172.6	10310.8	11179.2	20558.2	19113.1	18976.4
Stk10	12559.5	11912.1	10717.3	12786.9	13542.3	13125.2
Hk2	10323.6	9639.75	10347.1	13582.4	14229.9	14020.8
Ddx6	10328.1	9986.31	10643.8	11915.5	12661.2	11955.1
Arf1	10079.2	10597.1	10378.4	11325.3	11965.9	11511.3
Esd	8271.69	9720.86	8863.77	6234.57	6594.77	6241.2
Ankrd33b	10120.7	9209.63	9200.23	13668.3	14395.1	14657.5
Rpl15	13209.8	11688.4	12707.1	11809.9	11921.2	12146.2
Rps29	10638.4	9509.49	12027	12462.2	12571.7	13402.3
Clec4e	3346.2	2330.06	3310.35	1596.89	1278.68	1476.69
Slc15a3	3569.88	5352	4978.18	856.673	1273.52	1422.84
Litaf	9614.68	10379.6	10256.6	10745.9	11946.1	11596.4
Ski	12936.5	11733.9	10353.1	11576.9	12099.3	11923.9
Epb41	12713.8	11442.6	10430.3	11622.3	11741.3	12232.2
Nsd3	11630.5	10128.9	9949.13	12275.7	11951.3	12531.9
Rbpj	6806.94	6362.19	6170.87	14475.6	15796	15725.9
Adam19	8975.21	8130.62	6998.16	15483.3	16853.5	15457.5
Pgk1	8574.75	9381.68	9436.6	10261.3	10776.7	10167.5
Add1	11299.5	10410.3	10368.8	12917.2	13304	13469.2
Trpm2	21176.7	16176.4	18255.7	6900.76	6314.25	7442.53
Aff4	11697.3	10541.8	11135.8	12187.9	11776.6	11969
Zeb2	9654.37	11152.6	9458.3	8241.04	7942.29	7530.27
Calm1	7327.36	8179.78	9015.72	10441	10793.1	10698.2
Rps23-ps1	13178.3	11756	12098.1	10227.8	10847.3	11400.9
Canx	9748.17	10294.8	10702.8	10019.5	9948.94	9224.99
Ddx3x	11182.3	10852.7	11381.8	12008.2	12465.9	11652.8
Cd36	11461.9	21312.2	20498.8	3133.57	5041.59	4351.03
Klf7	12528	11222.6	10371.2	11589.8	12468.4	11513
Sbf1	12960	11543.4	11549.4	11921.4	11919.5	12956.7
Vcp	9887.07	10566.4	11321.5	9047.38	9964.43	9463
Dok3	12772.4	11123.1	11311.9	13971.3	13600	14809.5
Calm2	11455.5	10556.5	11368.5	12698.1	13022.6	13376.2
Atp6v0c	6374.01	8281.78	8606.9	5546.66	5789.35	6382.79
Gnb2	10567.1	10058.8	9897.27	10479.4	10832.7	11440.9
Sptan1	10080.1	10406.6	10096.3	10438	11398	11325.4
Rrbp1	6946.74	7663.63	7545.66	8084.11	7981.01	8100.96
Rasa3	10845.8	9992.46	9738.08	12839.2	13892.6	13386.7
Foxo3	11223.7	9935.93	9656.08	12433.6	12977	13042.7
Rpl11	11347.3	11372.5	11486.7	10928.5	10619.3	11731
Plxnd1	7705.28	8037.22	7796.5	10196.2	10214	10774.6
Stxbp2	12821.1	11789.2	11556.7	11211.8	10812	11419.2
Sbno1	11133.6	10917.8	10708.9	11135.8	11599.4	10981.4
Spp1	18571.9	22829.9	26895.2	9747.13	6840.01	7723.97
Lta4h	13732	12370.4	13374	13518.3	13674	13833.1
Hectd4	7958.72	7561.63	7158.55	15168.4	15271.1	15371.5
Serf2	9745.47	9132.2	9371.47	11811.8	11720.7	12880.2
Treml2	8094.01	7116.75	6963.18	16143.6	16597.9	17476.2
Msrb1	12535.2	12366.8	13198	10666	10723.4	10682.6
P2rx1	11409.5	9575.85	10447.2	14361.1	14515.5	15892.7
Itga2b	12399.9	10095.7	11077.9	16096.2	14180	16949.8
Rps23	12187	11243.5	10466.5	11173.3	11182.9	10938
Ier2	10872.9	9026.51	9246.06	18592.2	16029.1	18979.8
Ehd1	7406.73	6798.46	6783.5	8593.38	9085.88	9611.53
Tmem123	10736.7	9918.72	9552.37	10834.7	12368.6	11982.1
Dazap2	9243.99	8994.56	8751.61	10858.4	11732.7	10987.5
Sh2d3c	12801.2	10947.3	10077	12628	12329.1	14552.4
Eif4g1	8618.04	10035.5	9636.78	8863.81	9203.76	9125.09
Ctsl	7643.04	14516.2	12755.4	2260.12	3111.52	2944.7
Arid3a	9703.07	8224.02	8155.87	12182.9	12874.6	12953.2
Saa3	10.8233	20.8919	54.268	8.88256	12.0468	4.34321
Rpl35	11645.9	11022.3	11443.3	10265.3	9815.57	11109.9
Vps13b	13249.5	11838.3	12273	10970	10300	10663.5
Hnrnpul1	10866.6	10776.5	10407.4	11185.1	11622.6	11922.1
Jak2	5548.74	5349.55	5189.22	14298.9	14421.8	13968.6
Mlec	9840.17	9511.94	9798.38	15446.8	15462.9	14964.1
Tmcc1	11772.1	10525.8	9499.31	10858.4	10467.8	10678.2
Apbb1ip	11828.9	10787.6	10663.1	11082.5	11150.2	10772
Leng8	10477.8	8858.15	8271.64	13012	12198.3	13179.1
Rbm39	10157.7	10222.3	9420.92	10208	10689	9845.2
Mdm4	10528.3	9113.77	9377.5	13569.6	13680	13529.1
Zc3hav1	8805.64	7765.63	8688.9	10685.7	10462.7	11430.5
Brd2	9951.11	9676.62	9352.18	8803.6	9232.16	9480.37
Rpl14	11675.6	10262.8	11216.6	11988.5	11424.7	12036.8
Plcg2	10458	8888.87	9728.44	12872.8	12557.1	13678.5
Sptbn1	12514.4	11446.3	11448.1	12601.4	12455.5	12037.7
Rps10	11084.8	10042.8	10421.9	11470.3	11349	12903.7
Osbpl8	8744.31	10808.5	10716.1	8879.6	9482.56	8885.35
Atp5b	8423.22	9487.36	9342.53	7488	7965.52	7845.58
Ppp1r12a	12235.7	10319.4	10611.2	11014.4	11213	10499.3
Stk4	10269.5	9873.25	9186.96	12229.3	12938.3	12224.4
Ccnd3	8364.59	7282.66	6943.89	16879.8	16651.3	17885.4
Kdm3b	10933.3	10523.4	9413.68	10346.2	10847.3	10594
Tcf25	10346.2	9879.39	9449.86	10392.6	10778.5	11187.3
Ptpn6	8380.83	7813.56	7487.77	11839.5	12500.3	12718.7
mt-Nd4	8173.38	9654.5	11784.6	13417.6	12955.5	13329.3
Rnasel	7744.96	7251.94	6922.18	14042.3	14796.1	14269.2
Cux1	12162.7	10818.3	10730.6	11929.3	11608	11517.3
Tgfb1	8204.95	8152.74	8148.64	12178	13361.6	13360.6
Capza1	8692	8450.15	8873.42	12159.2	12321.3	11969
Utrn	9814.91	9155.55	8873.42	14952.3	13480.4	14355.2
Cd53	7928.96	7712.79	9287.06	12024	11745.6	11612
Copa	8692	8876.59	9276.2	10968	11017.7	11381
Atp13a2	10823.3	11590.1	11100.8	5104.51	5870.24	5938.04
Slc16a3	7795.47	6872.19	6256.49	14419.4	14805.5	15101.4
Lbr	11076.7	9965.42	10046.8	12730.7	12940.9	12855.9
Abcc1	10824.2	10372.2	10272.3	9221.08	9248.51	9478.63
Ppp1r15b	10582.5	9130.97	8846.88	10743	11278.4	11142.1
Rps26	10217.2	9004.39	10326.6	11526.6	11055.5	12817.7
Ago2	10338.9	9516.86	9451.07	10703.5	11003.9	11075.2
Gramd1a	16848.2	13909.1	14010.8	5553.57	5773	6942.19
mt-Cytb	7930.76	9406.26	11168.3	14663.1	13652.5	15317.7
Stat6	10605	10248.1	9835.77	9389.85	9689.94	9934.67
Rpl34	10958.6	9738.07	9916.57	10802.2	10927.3	12042.9
Arid1a	9810.4	9695.05	8945.77	11460.5	11799.9	12184.5
Rcsd1	12485.6	11295.1	10530.4	12070.4	12112.2	12907.2
Cd274	1490.91	1543.54	1420.61	1301.79	1629.76	1714.7
Nsd1	10606.8	10014.6	9739.29	10886.1	10664.9	11109.1
Zfp106	8778.59	8564.44	8427.21	12370.4	12359.2	12064.6
Huwe1	9578.61	10509.8	9499.31	9856.68	9654.66	9727.06
Abca7	9858.21	8447.69	8483.89	13567.6	12526.1	13652.5
Acpp	12814.8	10706.5	10689.6	10142.9	10714.8	10490.6
Spen	12678.6	11333.2	10567.8	9289.18	9484.28	9592.42
Ostf1	9674.21	8761.07	9300.32	10689.7	11430.7	11100.4
Tcf20	9360.34	8270.72	8352.44	12668.5	12878	13200.8
Celf2	10560.8	9739.3	9917.77	11573	11784.4	10961.4
Tgm2	5757.09	8042.14	7837.5	4828.16	6038.89	5814.7
Mafg	10679.9	10402.9	9767.03	9681.99	10891.2	10041.5
Adgre5	8919.29	9237.89	8792.62	12833.3	13007.1	12917.6
Ero1a	7571.79	6863.59	7807.35	12795.8	13114.7	12591
Igf1r	13286.5	11811.3	11542.2	11712.1	11370.5	11878.7
Ccr1	7139.76	6765.28	7864.03	14945.4	14752.2	15199.5
Lipa	10385.8	15747.6	15397.6	3038.82	3540.9	3270.44
AB124611	11979.6	9990	9905.71	9405.64	10244.1	9773.1
Acin1	10550	9369.39	9024.16	10764.7	10762.1	10785.1
Rps15a	10482.4	9788.45	10487	10479.4	9843.97	11328.8
Numa1	12497.3	11155	10683.6	9311.88	9523.86	10045.9
Ripor2	7405.83	7297.41	6214.28	13375.2	13178.4	12950.6
Dtx4	11423.1	10963.3	10432.7	7932.12	9029.08	9377.87
Riok3	9930.36	8777.04	9285.85	9989.92	10222.6	9887.76
Hck	9191.67	8065.49	7905.03	10534.7	11142.4	11931.7
Wdfy4	9237.67	9059.7	8672.02	11285.8	11619.1	12534.5
Crebbp	10133.3	8981.04	8884.27	10550.5	11069.3	11351.4
Flii	9250.3	9499.65	8907.18	8950.66	9348.32	9486.45
Pip5k1c	8518.83	8811.45	7972.57	8892.43	9476.54	9694.92
Lcp2	5688.54	5479.81	5250.73	12736.6	13377.1	13055.7
Hk3	5799.48	6831.64	6498.89	6107.25	6121.5	5859
Aldh3a2	8814.66	7555.48	8650.31	11358.8	12477.9	13740.2
Itsn2	9529.9	9112.54	8731.11	10641.3	10850.7	10693
Bin2	7772.02	7294.95	6462.71	13205.4	13683.5	13587.3
Gvin3	3165.81	2885.54	3114.98	11993.4	12111.3	11148.2
Anxa6	8860.66	9649.58	8275.26	11643.1	12505.4	12378.2
Mki67	12917.6	11823.6	11544.6	14960.2	12830.7	13473.5
Ptpre	8116.56	7795.12	7156.14	12859	12428.9	12835.9
Dbnl	9821.23	8434.17	8998.83	10954.2	12197.4	12339.9
Sod2	1121.11	1305.13	1205.95	967.212	1061.84	1124.89
Cndp2	6816.86	6894.32	7075.34	5905.91	6821.08	6776.28
Gse1	10153.1	9606.57	8333.15	11073.6	10897.2	11276.7
Spn	9310.73	8645.55	8652.73	14444	14037.1	14268.3
Rpl3	10982	11486.8	12527.5	9608.95	9264.86	9715.77
Srcap	9786.95	8378.87	8114.87	10150.8	9995.41	10592.2
Asxl1	9904.21	9299.34	8942.15	10960.1	11577	11381.8
Cmip	8063.35	7850.43	6951.12	12324.1	12036.5	13624.7
Mtmr3	8481.85	7773	8624.99	12420.8	12545	12396.4
Ppia	6824.08	7506.32	7907.45	8567.72	8959.39	8841.92
Gpx4	7794.57	7309.7	7536.01	9000	9758.78	10367.3
Amfr	9206.1	8977.36	8995.22	10817	10848.2	11089.1
Cnot1	9319.75	8804.08	9350.97	10502.1	10454.9	10307.3
Kpnb1	7940.68	8984.73	8552.63	9719.49	9865.48	9901.66
Rab11fip4	11564.7	9800.74	9817.68	10105.4	11460.8	11119.5
Hvcn1	9852.8	9786	10356.7	9802.4	9915.39	10622.6
Rpl30	10402.1	9958.05	9524.63	9332.61	9749.31	9407.4
Plxna1	4976.91	9413.63	8377.77	909.969	1356.13	1292.54
Cyrib	9439.71	8957.69	9172.49	10613.7	10332.7	10011.1
Serp1	6503.89	6093.05	6527.83	8021.94	8340.7	8248.63
Ikzf3	11047	9187.51	9600.61	10951.2	11137.3	12039.4
Evi2b	7284.97	7185.57	7363.56	13317.9	13309.1	13582.1
Unc13d	10310.1	10003.5	8807.09	10672.9	10849.9	11417.4
Gvin1	0.90194	197.858	505.295	7836.39	7976.71	6842.3
Siglecf	8101.23	7014.75	7744.64	13516.3	13975.2	13669.8
Syne2	8190.52	7270.37	7420.24	14485.5	13976.9	14623.6
Plin2	7304.81	11320.9	10995.9	2619.37	3097.75	2752.73
Rab7	8853.45	9080.59	9945.51	7575.83	7957.78	7960.24
Tut7	9787.86	8683.64	8678.05	10663	10573.7	10416.8
Gvin-ps7	2469.51	2489.82	2731.49	9784.63	9665.84	9033.89
Atp5a1	9096.97	9711.03	9967.22	7522.54	7857.96	7767.41
Bltp1	8094.91	7981.92	8149.84	10132	9634.87	9919.9
Wipf1	7783.74	7616.93	7546.87	11806.9	12333.4	12233.1
Jmjd1c	9659.78	9250.18	8568.31	10286	10294.9	9826.09
Kdm2a	8784.9	8020.02	7820.62	9735.28	10450.6	9927.72
Kmt2e	9501.04	8912.22	8409.12	10840.7	10525.5	10467.1
Osbpl9	8379.93	7624.3	7274.32	11267	11653.6	11164.7
Sla	8607.22	7269.14	7519.13	12519.5	12600.1	12190.5
Prpf8	9201.6	9640.98	9370.27	9679.03	9916.25	10102.3
Rps28	8886.82	8698.39	9615.08	9937.61	9905.92	10300.4
Wasf2	8407.89	8831.11	8662.37	9280.3	9407.7	9053
Vcl	6123.27	5924.69	6076.81	14000.9	14108.5	14603.6
Ighm	1868.82	2532.83	2579.54	2996.38	3742.26	3559.7
Ppp1ca	8631.57	8797.93	8919.24	8693.06	8930.99	9755.73
Vmn2r53	9770.72	9830.24	8571.93	9767.85	8606.59	7836.9
Ncf4	10219.9	9060.93	9127.87	9227	9677.03	10990.9
Ctdsp2	9587.63	8880.27	8710.61	10064.9	10787.9	11142.1
Lamp2	8431.34	8659.06	9217.11	8761.16	8773.52	7813.44
Nisch	11256.2	11343.1	11348	7062.62	6973.38	7572.83
Tnrc6a	9915.93	9332.52	8269.23	8693.06	8743.4	8856.68
Rpl31	9437	9044.95	9437.8	10196.2	10354.2	11024.8
Capg	5497.33	7685.75	6618.28	6306.62	7105.04	7393.02
Chd2	10489.6	9319	9126.67	10539.6	10400.7	10495.8
Kdm4a	9346.81	8876.59	8362.09	10631.4	10997	11118.6
Mast3	10817.9	9258.78	8694.93	10049.1	9855.15	10923.2
Med13l	10360.6	8934.34	9325.65	9688.9	9795.78	9953.78
Spns3	12275.4	10197.7	9236.41	11952	11394.6	12374.7
Tpr	8529.65	7905.73	8163.11	9822.13	9380.16	9735.75
Rnf130	10076.5	9275.99	9642.81	7743.62	8046.41	7680.54
Atxn2l	9894.29	9017.91	8559.87	8983.23	9118.58	9751.39
Ppp1r18	7630.42	7511.24	7315.32	9919.84	10976.4	10600.9
Edem1	8268.09	9309.17	9042.25	9227.99	9560	8960.92
Ncapd2	7126.23	10845.3	9493.28	9223.06	10349.1	6707.66
Gda	9521.78	8493.16	9451.07	12595.5	12592.4	12082.8
Rpl10a	11433	10035.5	11494	9239.83	9139.23	10079.7
Etf1	6240.53	6109.03	6412.06	11275.9	11874.7	10618.3
Cd9	8601.8	8602.53	8846.88	10535.7	10441.1	10309.1
Gmip	10358.8	9188.73	9472.77	9784.63	9474.82	10097.1
Vps13d	8839.02	8973.67	8008.75	8865.78	8874.2	9391.77
Fnbp1	9443.32	9051.09	8309.03	9265.49	9760.5	9498.61
Myo9b	8948.15	8817.6	8401.89	9264.51	9745.87	9812.19
Coro1b	10251.5	9758.96	9797.18	7028.08	7322.74	8079.25
Lgals3bp	1706.47	2978.93	2104.39	2222.61	2689.02	2519.93
Lpl	11704.5	20384.3	19450.8	3405.97	4730.09	4245.06
Cd52	5290.78	5505.62	6104.54	11032.1	10801.7	12489.3
Pik3ap1	4610.72	6230.69	6291.47	4275.47	4356.64	4352.77
Pstpip1	8725.37	7447.34	7359.94	9105.61	9553.98	9869.52
Itgb1	6272.99	7334.27	7511.89	6569.14	6934.66	6411.45
Arhgef2	8061.54	7986.84	8142.61	9491.51	9954.97	9956.39
Tbl1xr1	8765.96	7679.6	8113.66	9632.64	10378.3	9729.67
Cers6	5868.02	6116.4	5665.58	11021.3	10945.4	10731.2
Cerk	10373.2	9945.76	9543.93	9279.31	9368.98	9300.56
Por	8830.9	9402.57	9472.77	4130.39	4298.13	4871.35
Dennd4a	6954.86	6057.41	5953.8	11137.7	11566.7	11612
Gns	5491.01	6997.55	7285.17	2548.31	2823.26	2833.51
Mmp12	11919.1	18329.5	19658.3	7011.3	9852.57	8123.55
Nfkb1	8597.3	8377.64	7640.93	9970.18	10035	9993.74
Arfgef1	10811.6	10288.6	10308.5	8925.98	8225.39	8570.03
Trrap	10096.3	9186.28	9282.23	9186.54	8728.77	9476.9
Slc48a1	6309.97	7656.25	7340.65	4117.56	4630.28	4399.68
Rtn4	8092.21	9479.99	8433.24	5817.09	6118.92	5629.68
Rps27rt	6868.28	6301.97	8063.01	11289.7	10194.2	12026.4
Cic	8308.67	7770.55	7499.83	9346.42	9366.4	9887.76
Abhd2	9147.48	8259.66	8023.22	10663	10694.1	10715.6
Plekho2	7518.57	7704.18	7103.07	7623.21	8479.23	8325.94
Rab8b	6339.74	6805.83	6608.63	10640.3	11335.2	10651.3
H2ac18	11497.9	10898.2	10351.9	10165.6	8774.38	9859.1
Mrtfa	9565.08	8144.14	8114.87	10994.6	10900.6	12088.9
Nedd4	12144.6	9686.45	11046.5	11477.3	10746.6	10969.2
Lpcat2	8250.05	7127.81	7262.26	9652.38	9904.2	9594.16
Ndst1	8435.85	8010.19	7995.48	10835.7	11256	11644.2
Ankrd17	7560.97	7925.39	7479.33	8840.12	8688.33	8644.74
Fgl2	911.862	1178.55	1196.31	10201.1	11682.8	11821.4
Flot1	9306.22	8408.36	7702.43	11010.4	11156.2	11600.7
Septin9	7057.68	7822.16	7040.36	11081.5	12325.6	11976
Plp2	7136.15	6402.74	7106.69	11947	12058.9	13095.7
Ikzf2	10327.2	9692.6	9904.51	9987.94	9678.75	9213.7
Ybx1	7694.45	8754.92	7914.68	7869.95	8586.79	8050.58
Git2	9896.99	8896.25	8123.31	9541.84	9506.65	9866.05
Kidins220	8650.51	9024.06	8315.06	9896.16	10121.9	9641.94
Pstpip2	4574.64	4234.9	3950.71	11617.4	12135.4	12454.6
Lilra6	4102.02	3740.87	3859.06	17197.6	16992.9	17786.3
Acsl1	976.801	1219.1	1116.71	742.187	789.927	717.499
Ptp4a2	8857.05	8495.62	9194.2	8441.39	8690.05	7932.45
Fam120a	8449.38	9199.79	8945.77	8075.23	8240.02	8235.6
H4c17	14542.9	12562.2	9856.27	6384.59	5827.21	6470.52
Baz2b	9137.56	8643.09	8030.45	10594.9	10298.3	10300.4
Smim3	10355.2	8082.69	8393.45	10652.2	10538.4	11016.1
Rab27a	9614.68	8821.28	8348.82	9934.65	10107.3	9762.68
Cyfip1	5108.59	6317.95	5784.97	6338.2	6680.82	6469.65
Rps15	8780.39	8212.96	9483.63	9611.91	9028.22	10890.2
Uba1	6941.33	7052.85	8362.09	8153.2	8348.44	8328.55
Rap1b	6780.79	6513.35	6981.27	7069.53	7839.89	7135.9
Mdh2	7620.49	6644.84	7168.2	8969.41	9555.7	9788.74
Csk	7901.9	8174.86	7473.3	9976.1	10682.1	10807.7
Hip1r	11006.4	8929.43	8542.98	10045.2	9934.32	10505.4
Dusp1	5895.08	6536.7	5598.04	14575.3	13363.4	14724.4
Dgkz	8571.14	9709.8	8968.69	7390.29	7838.17	8533.55
Zfp217	8102.13	7170.83	7346.68	10645.3	10800	11473
Ctsa	7944.29	10978.1	10625.7	4158.02	4545.09	4626.39
Gab2	7724.22	6786.17	6976.45	8706.88	9317.35	9463.87
Caprin1	7457.24	8380.1	8667.2	6968.86	7091.27	6819.72
Cflar	5700.26	5643.26	5675.22	5385.79	5236.92	4972.11
Thrap3	8324.91	8665.21	7640.93	9004.94	9464.49	9023.46
Ikzf1	9744.56	8978.59	9250.88	10008.7	9932.6	9707.09
Rgp1	8793.92	7970.86	7297.23	10457.7	10371.4	10954.5
Il1rn	4525.03	4324.62	4387.26	12269.8	12224.1	12531
Dennd5a	8735.29	8516.51	8257.17	9848.78	9682.19	10333.4
Ppp3ca	10464.3	9000.71	9546.34	8779.91	8628.1	8652.55
Nktr	8303.26	7994.21	7891.77	9025.67	9221.83	8696.85
Fcer1g	7042.35	6467.88	7199.55	7253.1	6784.08	7611.92
Hif1a	5139.26	5059.52	4996.27	10022.5	10574.5	10472.4
Pik3cg	9345	8768.44	8670.81	8348.62	8222.81	8638.65
G6pdx	8488.16	7953.66	9178.52	9787.59	9516.12	10001.6
mt-Nd1	5991.59	8314.96	10337.4	8952.63	8472.35	8935.73
Slc43a2	7660.18	11952.6	9884.01	5342.37	5921.87	6016.22
S100a6	3956.81	4413.1	4096.63	15850.4	16858.7	17776.8
Tcirg1	6415.5	8244.91	8035.28	3885.63	4118.29	4470.04
C3ar1	4641.38	5637.12	5932.09	6968.86	7221.2	7270.54
Clic1	6765.45	6748.07	7261.05	8881.57	9175.37	9537.7
Clec12a	8992.35	7902.04	8351.24	10148.8	10022.9	9786.13
Atxn1	6298.25	5576.9	5605.28	12858	12639.7	12417.3
Polr2a	8508.91	7999.13	8075.07	9023.69	9266.58	9264.95
Ep400	7876.64	7648.88	6762.99	8844.07	8752.87	9170.26
Stk24	8002.92	7473.14	7217.64	9877.4	10274.2	10201.3
Sidt2	9406.34	8867.98	8456.15	9032.57	9139.23	9571.58
Gna13	6392.05	7041.79	6834.15	5423.29	5537.23	5523.7
Vps13c	7838.76	7782.83	7490.19	10413.3	9973.9	9832.17
Prkar1a	8060.64	9119.91	8365.71	6958.99	7776.22	7315.71
Gclm	8529.65	9044.95	9371.47	5849.66	5929.61	5528.91
Itga4	6904.35	6652.22	6816.06	8358.49	8695.22	8054.06
Fut8	7420.26	7173.28	6871.53	15467.5	14006.1	13027
Fbrs	8943.64	7975.78	7074.13	8734.52	9003.27	9264.95
Neu1	8592.79	7244.56	7497.42	9714.56	9996.27	10545.3
Mapk14	7572.69	7254.39	6843.79	10308.7	10426.5	10487.1
Prg3	11526.8	9804.43	10566.6	11371.6	10969.5	10437.6
Ncl	7725.12	8468.58	8170.34	8188.73	8461.16	7935.05
Naca	8660.43	8124.48	8036.48	8947.7	8822.57	9655.84
Add3	10184.7	8603.76	8735.94	10021.5	10240.6	10065
Pitpnm1	9658.88	8316.19	7704.85	7924.23	7934.55	9139.86
Orai2	8063.35	7721.39	7022.27	9772.79	10254.4	10627.8
Pum2	8073.27	8026.16	7317.73	8841.11	8810.52	8763.74
Nomo1	9016.7	8131.85	8100.4	10423.2	10373.2	11555.6
Bptf	8214.87	6948.39	7460.04	9029.61	9153.85	9716.64
Ikbkb	9714.8	9130.97	8997.63	8088.06	8073.08	8552.66
Hnrnpl	7870.33	8002.81	7806.15	8444.35	8402.65	8552.66
Rassf5	6054.73	5547.4	5367.7	12933	13453.7	13109.6
Tent5c	6071.86	5724.37	6022.54	9817.2	10218.3	9615.88
Eif5a	6136.8	6708.75	6591.75	7917.32	8369.09	8417.15
Slc9a3r1	6804.24	6271.25	6239.61	8620.03	9202.9	9622.83
Sfpq	8646	7502.64	8234.26	8244.99	8536.03	8314.65
Sf3b2	8266.28	8158.89	7745.85	7792.96	8187.53	8252.98
Runx1	6127.78	5251.23	5156.66	11960.9	11087.4	11531.2
Mtpn	6006.92	7202.78	6754.55	5898.02	6259.18	5796.45
Ptprj	4080.38	4956.29	5072.25	3343.79	3668.25	3271.31
Chst15	6015.94	5345.86	5443.68	10038.3	10799.1	10728.6
Agl	12036.4	10790	10460.5	6694.49	6502.7	6408.85
Znrf1	10841.3	9837.61	9283.44	6160.55	5765.26	6538.28
Cdc42se1	6932.31	7004.92	7011.42	9306.95	10190.7	10095.4
Glipr1	9933.07	9264.93	10802.9	7168.22	6879.59	7255.77
Pak2	7441.91	6943.47	7228.49	8939.8	9543.66	8798.48
Oga	8381.73	7553.02	7703.64	8517.39	8811.38	8322.47
M6pr	4734.28	5739.12	5903.15	4830.14	5224.87	5108.49
Dnajc5	8990.54	8700.85	8564.69	7690.32	7756.42	7775.22
Zmynd8	8802.04	7726.3	7299.64	9333.59	9015.32	9244.1
Il1rl1	3271.34	2965.42	2967.85	13334.7	14130	12570.1
Ncoa3	8613.53	8007.73	6927	7629.13	7732.33	7949.82
Tbxas1	7449.13	7562.86	7051.22	9650.41	9707.15	9782.66
Lims1	7865.82	6616.58	7672.28	9113.5	9472.23	8936.6
Rhog	7774.73	7905.73	7562.54	8123.59	8044.69	8834.1
Snap23	7843.27	6748.07	5838.03	10053.1	10636.5	9633.25
Map1lc3b	8082.29	7800.04	7832.68	7963.71	8277.88	8484.9
Flnb	6177.39	5104.99	5751.2	13281.4	12715.4	13659.4
Casp3	7597.04	6771.42	7031.92	9537.89	9879.25	10046.7
Dnm2	7557.36	6373.25	6473.57	9105.61	8720.17	9593.29
Mark2	8227.5	7406.78	7098.25	8667.4	8881.08	9374.4
Zbtb7a	7657.47	7299.86	6781.08	7932.12	7961.22	8186.09
Man1a	7024.31	6706.29	5869.38	8354.54	8802.78	8355.48
Atp6ap1	6653.61	7337.96	7054.84	6808.97	7335.65	7147.19
Mob1a	6489.46	6580.94	7142.87	8010.09	8809.66	8265.14
Rtn3	6525.54	6584.62	6589.34	8356.51	8813.1	8934.86
Cast	6618.44	7368.68	7158.55	9584.28	9850.85	9478.63
Zfp652	8756.94	7637.82	7862.83	8613.12	8970.57	9361.37
Baz1b	8218.48	7635.36	7947.24	7012.29	6976.82	6787.58
Il18rap	8380.83	7787.75	8822.77	9216.15	9203.76	9727.06
Ptpn7	7070.31	7263	6910.12	9546.78	9926.57	9766.15
Pafah1b1	7265.13	7533.36	7134.43	7366.6	7500	6983.02
Rab5c	5386.39	6250.35	5825.97	6442.82	7010.38	6875.31
Arhgap15	8389.85	7475.6	7710.87	9798.45	8799.33	8983.51
Coro1c	6905.26	8442.77	8341.59	6547.43	7105.04	6956.96
Cd33	6497.58	6169.25	6176.9	10710.4	10309.5	10203.1
Tgfbi	3891.87	3896.95	3526.21	6522.76	7342.53	7401.71
Znfx1	4674.76	4921.88	4986.62	4506.42	4619.95	4678.51
Rps20	8196.83	7385.89	8204.11	8350.59	8229.69	9008.7
Cd300lb	8090.4	7798.81	7970.16	9370.11	9921.41	10330.8
Nipbl	7956.92	6898	7422.65	8538.11	8344.14	8530.94
Hacd4	7373.36	6138.52	6851.03	9469.79	10250.1	9714.9
Setd7	8245.54	7392.03	7438.33	7623.21	8183.23	7942
Dcaf12	9960.13	9153.1	8664.79	6526.71	6731.59	6773.68
Cdk6	5784.14	5590.42	5406.3	13284.4	13572.5	13188.6
Fcho2	7223.64	6241.75	6074.39	8899.34	9466.21	8663.85
Myo5a	8731.68	11543.4	10987.5	4741.31	5069.99	4950.4
B4galnt1	7345.4	6845.16	7224.88	9704.69	9917.97	10534
Csnk1e	10365.1	8928.2	9486.04	7483.06	7767.61	7915.94
Pitpna	6127.78	6899.23	6771.44	6763.57	6922.61	6787.58
Pten	8676.67	8645.55	8704.58	7725.85	8171.18	7881.2
Ptafr	7594.34	7360.08	7240.55	6027.31	6223.04	6587.79
Tpt1-ps3	8977.01	8414.51	8123.31	6263.19	7143.76	6668.57
Srebf2	7422.97	7207.69	6822.09	10160.7	10191.6	10933.6
Zzef1	7728.73	6882.03	6936.65	9119.43	8863.87	9056.47
Brd4	7312.93	6518.26	6393.97	8660.49	8603.14	9046.05
Atp6v1a	6201.74	8616.05	8009.95	4831.12	5090.64	4964.29
Morf4l1	6407.38	6329.01	6588.13	7757.43	8073.08	7735.27
Khnyn	7994.8	7462.08	7094.63	7502.8	8316.6	8391.96
Rfx7	8002.92	6960.68	6795.56	8866.77	9399.09	9547.26
Arhgef18	10204.6	8999.48	8324.71	8185.77	8093.74	8785.46
Cyb5r4	7928.06	7163.45	7365.97	8747.35	8572.17	8140.92
Kat6a	7654.77	7014.75	6758.17	7770.26	8325.21	7940.27
Ccl9	1581.1	2681.53	2755.61	5098.59	6824.52	5218.81
Grb2	6530.95	6356.04	6568.84	8217.35	7982.73	8195.65
Pacs1	9710.29	9143.26	8565.9	7756.45	7796.01	8228.66
Zfp488	7837.86	7843.05	6070.78	8405.86	7685	7715.29
St3gal1	5858.1	5918.54	5251.93	8422.64	8616.05	8612.6
Pdia3	4768.56	5870.61	6351.76	6980.7	6831.4	6741.54
Cmtm6	6302.76	6254.04	5898.32	8968.42	9651.22	8617.81
Nfe2	7790.06	6042.66	6660.49	10663	10125.3	10620.9
Parp14	1189.66	1385.01	1328.96	2636.15	2837.02	2567.71
Rock1	7166.82	7052.85	6685.81	8692.08	8470.63	7701.39
Zfp516	10154	8665.21	8600.87	6328.33	6099.13	6914.4
Tax1bp1	6039.39	6241.75	6161.22	7841.32	7954.34	7975.01
Ccdc88c	10108.9	8740.17	7734.99	10002.7	9586.68	10209.2
Prrc2b	7831.55	7351.48	6702.7	7885.74	7854.52	8140.05
Zfp704	8468.32	7680.83	7590.28	8267.69	9061.78	9144.2
Ubr2	9131.24	8378.87	8382.59	7686.37	7696.19	8263.4
Tacc1	8306.87	7609.55	7756.7	8684.18	8935.29	8563.08
Fnip2	6523.73	9645.9	9203.85	2397.3	2893.82	2862.18
Eif3f	7990.29	6665.73	7367.18	8433.5	8528.28	9427.38
Samd9l	6579.65	5817.77	6229.96	7960.75	7993.06	7353.93
Gpsm3	7551.95	7030.73	7080.16	8424.61	8641.87	9165.92
Dennd1b	6482.25	6427.32	6642.4	8979.28	9869.78	9573.31
Ppp2r5c	6851.14	6678.02	6930.62	8491.73	9109.97	8604.78
Stk38	7918.13	7336.73	7012.63	8175.9	8098.9	8264.27
Prkcq	4723.46	4064.08	4398.12	10473.5	10604.6	11344.5
Mboat7	7325.56	6481.39	6508.54	9391.82	9790.61	9756.6
Atp6v1b2	6772.67	8565.66	7537.22	4366.27	4956.4	4727.16
Calm3	6125.08	6301.97	5883.85	7627.16	8685.75	7850.8
Atp6v0b	6568.83	7281.43	6363.82	5179.52	5281.67	5142.37
Larp4b	7422.07	6534.24	6939.06	7764.34	7967.24	7644.93
Eif4h	7294.89	6384.31	7033.13	6787.26	6844.31	7092.47
Mapkapk2	5286.27	5277.04	4694.78	5876.31	6038.03	6193.42
Sell	4103.83	3523.35	3908.5	11126.9	12032.2	10846.7
Sbno2	6309.97	6460.5	5891.09	8046.61	8068.78	8688.17
Irf1	2578.65	2349.72	2070.62	4929.82	4943.49	4873.96
Kmt2a	7487.91	6483.85	6340.91	7612.35	7438.91	7766.54
Asap1	8150.83	7560.4	7848.35	8124.58	8275.3	8235.6
1700017B05Rik	9243.08	8324.79	8038.89	6393.47	6105.15	6401.9
Hook3	8203.15	7782.83	7215.23	7631.1	7973.27	7506.81
Rassf4	2555.2	2664.33	2725.46	3614.21	3856.7	3484.13
Atp1a1	5840.06	7764.4	7480.54	5950.33	6405.46	6423.61
Gbp2	39.6854	45.4705	37.3846	234.894	265.89	218.898
Stag2	7593.44	7525.99	7063.28	7898.57	8258.95	8084.46
Stim1	7711.59	6900.46	6702.7	7663.67	8657.35	8157.43
Mob3a	6859.26	6256.5	6573.66	8847.03	9024.78	9543.78
Rac1	6749.22	6472.79	6762.99	6968.86	7469.02	7046.43
Stk17b	5521.68	4732.62	5040.89	9640.54	10354.2	9685.37
Gm49339	2509.2	3160.82	3681.78	7281.72	6778.91	7605.84
Klhl24	10110.8	8340.77	8515.25	6518.81	6762.56	6380.18
Cln3	7209.21	6212.26	6510.95	8307.17	8932.71	9231.07
Fgd3	7855.9	6894.32	6713.55	7465.3	7691.03	8137.45
Mycbp2	7473.48	7486.66	7180.25	6419.13	6743.63	6693.76
Cs	7033.33	6907.83	7502.24	7046.83	7468.16	7555.46
Timp2	7264.23	6941.02	7376.83	9387.88	9634.87	9846.94
Actn1	6953.96	7829.53	7666.25	7896.59	8840.64	9063.42
Ubr5	7613.28	6834.1	7173.02	6663.89	6766.01	6513.09
Sp1	7613.28	7372.37	7150.11	7629.13	7841.61	7470.33
Pdcd6ip	6508.4	6896.77	7197.14	6757.65	7342.53	7184.55
Sema7a	5278.15	4601.13	4844.32	10078.7	10861.9	11041.3
Cep350	6583.26	6627.64	6445.83	7835.4	7672.1	7723.1
Mvb12b	8223.89	6791.09	6983.68	7469.24	7946.59	8552.66
Gnb1	5639.83	6202.43	6551.95	6280.96	6361.58	6804.08
Herc2	7373.36	7070.05	7680.73	6847.47	7353.72	7384.33
Hdlbp	6871.88	6873.42	6853.44	7489.97	7254.76	7277.49
Stat3	5925.75	5574.44	6044.25	6899.77	7181.62	7448.61
Ranbp2	6217.98	6648.53	6793.14	7223.49	7313.27	6884
Rpl24	6417.31	5760.01	6555.57	7067.56	7000.06	7177.6
Chd8	6950.35	6912.75	6728.02	7340.94	7517.21	7800.41
Tpi1	4735.19	5397.47	5077.07	5832.88	6303.06	6004.06
Ddb1	7195.68	7387.12	7217.64	7107.03	7026.73	7213.21
Gm7536	7776.53	6960.68	7365.97	6882.01	6818.49	7739.61
Dedd2	10606.8	9124.83	9387.15	5899.01	6320.27	6526.98
Usp9x	6072.76	6499.83	7290	6998.47	6931.22	6718.95
Elmo1	8535.06	7846.74	7579.43	7310.35	6873.57	7668.38
Itpripl2	6634.67	6512.12	6051.48	5450.93	6062.13	5490.69
Gramd1b	8982.42	8104.81	7702.43	7277.78	7248.74	7812.58
Actn4	7075.72	6915.21	7261.05	6521.77	7000.92	7009.95
Glyr1	7505.05	6984.03	7244.17	8046.61	8359.63	8044.5
Gmfg	8268.99	6980.34	6859.47	6943.2	7628.21	7615.39
Trim25	6513.81	6368.33	6296.29	5435.14	5700.72	5776.48
Rpl35a	7845.98	6450.67	7851.97	7423.84	7576.58	8135.71
Ppp1r9b	7076.62	7206.46	6841.38	6290.82	7116.22	7278.36
Nop53	7932.57	7185.57	6865.5	7579.78	8030.92	8533.55
Srpk2	8483.65	7188.03	7293.61	8972.37	9056.62	8775.03
Taok1	6637.38	6528.09	6408.44	7278.76	7503.44	7189.76
Tbc1d8	6428.13	5123.42	5535.33	9116.47	9092.76	9489.92
Tle5	6318.99	5751.41	6152.78	6947.15	7380.39	7915.07
Tbc1d2b	6684.28	6692.77	5799.44	7467.27	7533.56	7868.17
Kdm7a	6364.99	6373.25	6737.67	9520.13	9424.91	9502.95
Rnf144b	7318.34	6893.09	6857.06	8695.04	8534.3	8623.02
Ap2m1	5951.9	6088.14	6648.43	6587.9	6833.98	7467.72
Glg1	6801.53	7490.35	6650.84	6710.28	7185.06	6681.6
Ppp1cb	7032.43	7185.57	7129.6	7809.74	7876.03	7045.56
Cox4i1	6818.67	6664.51	6576.07	5633.52	6355.55	6329.8
Capns1	5528.89	5607.62	5652.31	6937.28	7079.22	7761.33
Camk1d	7742.26	6866.05	6266.14	7297.51	7787.4	7598.02
Rgs2	8728.98	8160.12	7509.48	6955.04	7464.72	7026.45
Itm2c	5978.06	5946.81	5682.46	6543.48	6888.19	7240.14
Vdac2	6816.86	6905.38	7634.9	6030.27	6109.45	6148.26
Npc1	7105.49	8823.74	7984.63	4645.58	4853.14	4893.93
Washc2	5819.32	5902.57	5617.34	7868.96	8280.46	8216.49
Eif4a2	6682.48	7045.47	6248.05	8846.04	8753.73	7867.3
Pecam1	6903.45	6969.28	6207.05	9635.6	9981.64	10243
Ptpn1	5317.84	6274.93	5652.31	7241.26	7413.09	7740.48
Fabp5	4955.26	9628.69	8450.13	638.557	1332.89	1276.04
Setd1b	7066.7	6666.96	6295.08	7666.63	7575.72	8121.81
Fli1	7383.28	7930.31	7560.13	7523.53	7651.45	7489.44
Tmed10	5713.79	6732.1	6507.33	6360.9	6699.75	6449.67
Derl1	6896.24	6072.16	6454.27	7220.53	7380.39	7481.62
Etnk1	6554.4	5902.57	6284.23	6959.98	7323.6	6814.5
Bach1	6769.06	6195.05	6311.97	7763.36	7771.05	7574.57
Sema4a	4700.91	4083.75	4108.69	10926.5	11094.3	10995.3
Rreb1	8160.76	7484.2	7194.73	6785.29	6826.24	7368.7
Erbin	7051.37	6622.72	6982.48	6659.94	7016.41	6479.21
Cst3	4992.24	5948.04	5588.39	6795.16	7282.3	7532
Lgals1	6019.55	6868.51	7070.51	7267.91	6627.47	7541.56
Dock11	7537.52	6330.24	6842.59	7867.97	7835.59	7705.73
Jund	5768.81	5836.2	5209.72	8535.15	8357.04	9455.18
Efhd2	4274.3	6170.47	5676.43	2930.26	3204.45	3157.52
Hmgn2	7384.19	7291.26	6963.18	8819.39	9547.96	8688.17
Stat5b	7899.19	7201.55	6701.49	6536.58	7047.38	6681.6
Mvp	4969.69	4944	5407.5	5213.07	5297.15	6040.54
Tuba1b	4466.41	5848.49	6126.25	6899.77	6592.19	6467.05
Rxra	8183.3	7978.23	7387.68	7251.13	7424.28	7921.16
Shisa5	4000.11	5215.59	4278.73	5408.49	6117.2	5510.67
Cyth4	6469.62	7981.92	6665.31	6315.5	6343.51	6375.84
Atf7ip	6860.16	6466.65	6210.67	7541.29	7574	7729.19
Acly	5553.25	5188.56	5811.5	8317.03	8653.05	9001.75
Tap2	5261.92	4816.19	4798.49	6008.56	6442.46	6307.22
Tmed2	5381.88	6102.88	5542.57	5998.69	6234.22	5635.76
Lyn	5863.51	5865.7	6128.66	6043.1	6030.29	5978.87
Bltp2	5433.29	7119.21	6503.71	5980.92	6070.73	6065.73
Taok3	6945.84	6438.38	5955	7830.47	8014.57	7809.1
Septin1	7450.03	6357.27	6852.24	8094.97	8812.24	9016.51
Dock5	6703.22	5751.41	6606.22	9215.16	8971.43	9532.49
Adipor2	6403.78	6385.54	6301.11	7618.27	7666.93	7717.02
Pcyt1a	8084.09	7765.63	6998.16	7031.04	7694.47	7331.35
Id2	5729.12	6322.86	7652.99	5151.88	5960.59	5893.74
Eloa	6303.66	5901.34	5647.49	7626.17	8056.73	7971.54
Mapkapk3	6129.59	6558.82	5923.65	7809.74	7904.43	8675.14
Myl12a	5572.19	5439.26	5559.45	8195.64	8634.12	8596.09
Susd6	5487.4	5549.86	5201.28	5641.41	5996.73	5784.29
C3	926.293	943.821	1009.38	769.822	879.417	762.669
Midn	6505.7	5970.16	5195.25	7811.72	7796.01	8365.9
Lrch4	7133.45	7549.34	6583.31	6567.17	6968.22	7235.8
Fam107b	7354.42	6819.35	6818.47	8824.33	8680.59	8720.31
Adss	7901.9	7949.97	7488.98	6474.4	7088.69	6685.95
Gak	6388.44	6868.51	6369.85	6579.01	6544.86	6894.42
Tgfbr2	8019.15	7414.15	7495.01	6378.66	6740.19	7050.78
Prelid1	5492.82	5272.12	5359.26	7881.79	8257.23	8401.52
Ahr	7468.07	6171.7	6362.62	7243.23	7185.06	7360.88
Os9	5785.95	5661.7	5348.41	7258.04	7797.73	7811.71
Braf	8836.31	7866.4	8014.78	5848.67	6254.02	6011.88
Rps13	6759.14	6231.92	6813.64	7480.1	7241.85	8213.89
Bod1l	5550.54	5306.53	5173.55	7747.56	7828.71	8155.69
Tap1	2276.5	2636.06	2288.9	3814.57	4285.22	3913.24
Ubap2l	6229.7	6655.9	6217.9	6118.11	6354.69	6149.99
Itpr3	8377.22	7997.9	7608.37	6406.3	6500.98	7247.09
Ogdh	6831.3	6777.57	6508.54	6678.7	6530.23	6954.36
Crlf3	8003.82	8244.91	7462.45	5205.18	5719.65	5462.9
Ip6k1	6808.75	7097.09	6556.78	6207.92	6933.8	6850.99
Gsk3b	7293.09	6982.8	7457.62	6294.77	6597.35	6184.74
Dstn	7720.61	7178.2	7985.83	7709.07	7716.84	8021.92
Sp100	5337.68	4776.86	4838.29	7483.06	7284.02	7710.94
Map4k2	7120.82	6191.37	6475.98	7932.12	7991.34	8332.02
Glul	6040.29	6426.09	6455.48	6764.56	7378.67	7202.79
Ash1l	6363.19	5826.37	5610.1	7261	7056.85	6947.41
Dctn1	6962.08	6931.18	6508.54	6755.68	7255.62	7389.55
Kif13b	9330.57	8791.79	9138.73	4207.37	4150.99	4567.32
Rassf2	7352.62	7192.95	6794.35	5529.89	5870.24	5928.49
Dach1	6937.72	5687.5	6437.39	10380.7	10146.9	9889.5
Nrp2	2694.1	4236.13	4340.23	563.549	649.667	582.859
Ewsr1	6658.12	6209.8	6506.13	6211.87	6264.34	6239.46
Chd9	6493.07	6459.27	6302.32	6389.52	6309.95	5876.37
Tbc1d9b	7407.64	7083.57	6951.12	6799.1	6473.44	7123.74
Setd5	5931.16	5957.87	5585.98	7203.75	7072.34	6973.47
Fkbp8	6520.13	6373.25	6109.37	5914.8	6456.23	6413.19
Setd2	6506.6	6147.12	6169.66	7028.08	6866.68	7000.39
Birc3	6695.1	5860.78	6139.52	5473.63	5933.05	5844.23
Hipk2	7160.5	7088.49	6385.53	8212.42	7735.77	7776.96
Eif3a	6447.97	6735.78	6501.3	5857.55	6005.34	6099.61
Usp34	6152.13	5751.41	6155.19	7350.81	6864.1	6858.81
Acox3	7496.03	7265.45	7084.98	7045.84	6847.75	7403.44
Gatad2b	6959.37	7115.52	6220.31	6692.51	7211.74	6743.28
Med13	5422.47	5419.6	5512.42	6257.27	6399.44	5906.77
Chmp4b	5239.37	5327.43	5306.2	5308.81	5906.38	5954.55
Rab11fip1	5446.82	5666.61	5083.1	6675.74	7154.94	6880.52
Spacdr	6211.66	5858.32	5311.02	6886.94	6977.68	7446.88
Slc25a3	5656.07	6564.96	6368.65	4756.12	5178.41	4965.16
Marf1	5891.47	5184.87	5309.82	6618.49	6668.77	6630.35
Rnf19b	3042.24	3143.61	2978.71	6240.49	6500.11	6751.09
Gdi1	7377.87	6571.11	6457.89	6825.75	7057.71	7093.34
Sf1	6982.82	6730.87	6308.35	6734.95	6970.8	6695.5
P2rx4	8157.15	7419.07	6955.95	3314.18	3562.41	4018.34
Scaf11	6648.2	6112.71	6295.08	6305.63	6899.38	6381.05
Mdm2	5184.35	4952.6	4915.47	5960.2	6356.41	5972.79
Lrrc8d	7062.19	6958.22	6777.47	6022.37	5701.58	6095.27
Lrp10	5651.56	5205.76	5634.22	6434.92	6696.31	7044.69
Cd93	10254.2	10529.5	10928.4	4647.55	5120.75	4922.6
Stk11	6217.98	6265.1	5459.36	7068.54	7208.3	7391.28
Pan3	7088.35	6668.19	6173.28	6610.6	6777.19	6501.79
Ywhae	5302.51	5445.4	5787.38	5213.07	5708.47	5408.17
Rpl36	7390.5	6480.17	6260.11	6519.8	6018.24	6996.92
Fam168b	6814.16	7192.95	6703.9	5790.44	6228.2	5974.53
Stt3b	6469.62	6755.45	6817.26	7210.66	7460.42	7437.32
Gvin2	579.046	550.562	371.434	4110.65	4501.2	4723.68
Cdkn1b	7038.74	6052.5	6297.5	6364.85	6897.66	6730.25
Dock10	4210.26	4810.04	4371.59	7092.23	6421.81	6731.98
Nup210	6429.93	6165.56	6261.32	8717.74	8980.9	8925.31
Zwint	5710.18	5596.56	5444.89	5970.07	6149.04	6452.28
Mapk3	6542.68	6712.43	6554.36	6186.21	6782.35	7150.67
Eef1b2	7036.04	6113.94	6375.88	6568.16	6846.89	7095.08
Dcaf7	6626.56	6598.14	6249.26	6346.09	7517.21	6965.65
Rnf111	6115.16	5639.57	6209.46	7048.8	6788.38	6999.53
Pnrc1	6558.01	5854.64	6266.14	6875.1	7107.62	6865.75
Rbms1	4450.17	4666.26	5038.48	6633.3	7470.74	6845.78
Abca1	4168.77	7135.19	6805.2	269.438	589.433	570.698
Eif4g3	6110.65	5832.52	5664.37	7429.77	6900.24	7289.65
Gnai3	6449.78	5707.17	5968.27	6911.62	7015.55	7105.5
Phip	6152.13	5847.26	5795.82	6521.77	6739.33	6209.06
Pdzd8	7417.56	6354.81	6073.19	6738.9	6843.45	6834.48
St8sia4	7780.14	7108.15	7054.84	4739.34	5122.48	5279.61
Esyt2	6358.68	5467.52	5739.14	7623.21	8000.8	7692.7
Atp2b1	5936.57	7056.53	6627.93	5683.85	5862.49	5521.96
Tnfaip8	4793.81	4518.79	4686.34	8225.25	8129.02	8402.38
Pira12	3485.1	3345.16	3318.79	11184.1	10456.6	12068.1
Ubp1	6687.89	6118.86	5728.29	7178.09	7080.08	6996.92
Glud1	8995.05	8383.78	7836.29	4670.25	4916.82	4422.26
Itpkb	6082.69	6735.78	5996.01	5869.4	5877.98	5702.64
Sgpl1	5012.08	7031.96	6063.54	2076.54	2454.11	2258.47
Adcy7	6848.43	7701.72	7264.67	5748.99	5669.75	6028.38
Apoe	11875.8	21211.4	17414	667.179	1606.53	1568.77
Ppp1r12c	6205.35	5521.6	4962.5	6791.21	6833.98	7433.85
H2az1	7322.85	7376.06	7091.01	6183.25	5939.94	5903.3
Pcbp1	6951.25	6492.45	6372.27	5982.9	5787.63	6412.32
Fbxl20	6795.22	5646.95	5945.36	6379.65	7043.08	6797.13
Mindy1	6166.57	5961.56	5449.71	6992.55	7198.83	7396.5
Csnk1a1	5729.12	5445.4	5524.48	6136.86	6593.05	6381.92
Plekhg3	5353.92	4703.13	4728.55	8857.88	8734.8	9651.49
Rnf44	6019.55	5660.47	5446.09	6741.86	7107.62	7639.72
Pld3	5568.58	7958.57	7566.16	3977.41	4383.32	5015.54
Btk	5236.67	4821.11	5116.87	8275.58	8629.82	8722.04
Tnpo1	6274.8	6030.38	5922.44	5732.21	6037.17	5804.27
Adgre4	5979.86	5501.93	5354.44	7286.66	7452.67	7346.11
Tnfaip2	2355.87	3051.44	2966.65	1652.16	1657.3	1818.94
Ccnl2	5901.4	5495.79	5708.99	5911.84	6457.95	6458.36
Ilrun	4838.01	5379.04	5551.01	5455.86	5890.89	5595.8
Hexa	6417.31	8249.83	8213.76	3039.81	3379.13	3354.7
Slc38a10	6518.32	6282.31	6420.5	6174.36	6459.67	6580.84
Wwp2	6306.37	6140.98	5672.81	6662.91	6948.43	7269.67
Mknk2	5559.56	6192.59	6167.25	5843.74	6351.25	6576.5
H4c4	7814.41	7775.46	6969.21	6913.59	5933.05	7085.52
Srxn1	4820.87	6352.36	5698.14	3693.17	3286.2	3300.84
Tardbp	6296.45	6233.15	5854.91	5432.18	5810	5322.18
Fry	6750.12	5779.67	5994.8	8497.65	7996.5	8459.71
Abcc5	5721.91	5960.33	5479.86	3125.67	3336.11	3194.87
Hp1bp3	6470.52	6362.19	6065.95	6673.76	6701.47	6942.19
Etv3	4700.91	4468.4	4216.02	8119.64	8113.53	8015.84
Eif3c	5853.59	5633.43	6443.42	5255.51	5692.12	5933.7
Itpr2	7341.79	6782.48	6492.86	5869.4	5780.75	6296.79
Btf3	7030.62	5763.7	5840.44	5157.81	5393.53	5417.73
Skap2	6158.45	5780.9	5108.42	5976.97	6088.8	5850.31
Herpud1	8078.68	6754.22	6948.71	6974.78	7300.37	7670.99
Ubn1	6084.49	5520.37	5988.77	7033.01	7561.96	7241.01
Pign	6476.83	6462.96	5553.42	6407.29	5895.19	5729.57
Naip2	7011.68	6427.32	7005.39	5183.47	5042.45	4900.02
Cish	776.571	672.227	715.131	14795.4	14495.8	15293.3
Atp2a2	4445.66	5739.12	4855.17	4253.76	4348.04	4067.86
Uhmk1	5324.15	5556.01	5300.17	5928.61	6549.16	6105.69
Sdf4	4521.43	4424.16	4808.14	6526.71	7151.5	7216.69
Cab39	6190.92	6121.32	6050.28	6103.3	6180.01	6220.35
Kif5b	4479.94	5146.77	5179.58	6173.38	6283.27	6022.3
Elk4	5789.55	5918.54	5696.93	6366.82	6662.75	6355.86
Smarcc2	5879.75	5838.66	5338.76	5743.07	5982.96	6167.37
Atp1a3	6824.98	7682.06	7012.63	4446.21	5369.44	5210.99
Ddx39b	5995.2	6238.07	6441	6019.41	6020.82	6385.39
Eif3h	6454.28	5816.54	5958.62	6740.87	6619.72	7280.97
Golgb1	5187.96	5177.5	4834.67	6372.74	6426.11	6548.7
Prdx6	6227.9	5954.18	6513.36	6604.68	6541.42	6244.67
Fam111a	5877.95	5911.17	5652.31	6782.33	6741.91	6407.98
Sash3	6079.08	5692.42	5517.24	6591.84	6422.67	7169.78
Fndc3a	4222.88	4134.13	4071.3	5907.89	6201.53	5890.27
Mkln1	7496.03	7052.85	6948.71	5776.62	5842.7	5576.69
Safb2	6321.7	5719.46	5473.83	5662.14	5865.08	6033.59
Csf2ra	5514.46	6043.89	5302.58	6541.51	6642.96	7098.55
Atg7	7108.19	7378.52	7210.4	6047.05	5894.33	6513.09
Zfp207	5693.95	4866.58	5325.5	6455.65	5981.24	6214.27
Rbm5	6333.42	5912.4	5749.99	6187.19	6278.97	6189.08
Atp11a	6661.73	6348.67	5786.17	7070.52	6951.87	7618.87
Chd3	8757.84	7883.61	7555.31	5919.73	5767.84	6113.51
Tbc1d10c	6693.3	5485.96	5561.86	6818.84	6710.93	7286.18
Mbd6	6374.01	5553.55	4920.3	7604.46	7196.25	7754.38
Eef1g	4465.51	5906.25	5361.67	4747.23	5165.5	4862.66
Cd14	830.687	1484.55	1671.45	130.278	110.142	142.457
Qki	5286.27	6431.01	6005.65	4589.32	4928.87	4453.53
Sipa1	6751.93	6027.92	5769.29	5821.04	5925.31	6604.29
Rab5b	5843.67	6109.03	5462.98	5844.72	6321.13	6373.23
Usp25	3757.48	3888.34	3913.32	5586.14	5699	5540.21
Anxa5	4451.98	5705.94	5734.31	3364.52	3663.95	3670.02
Napsa	4682.87	4156.25	4628.45	9132.26	9250.23	9992
Smpdl3a	5890.57	5881.67	6049.07	4092.89	4381.6	4447.45
Capza2	4590.88	4951.37	5289.32	4798.56	5289.41	4826.18
B4galt1	5473.88	5211.91	5099.98	6106.26	6594.77	6480.95
Adpgk	8967.99	7618.16	8612.93	6292.8	5902.94	6890.94
Kctd10	5590.23	5052.14	5466.59	6588.88	6581.86	6768.47
Glipr2	2612.02	2479.99	2924.44	10673.9	11474.6	11252.4
Cpt1a	6230.6	6702.6	6280.61	5094.64	5295.43	5346.5
Hexb	6186.41	5579.36	5903.15	4153.09	4316.2	3985.33
Psmd2	4223.79	6045.12	5532.92	3721.79	4065.8	4024.42
Hgf	4628.76	4238.59	4229.28	7752.5	7650.59	7176.73
Map3k9	6602.2	5619.91	5543.77	6903.72	7129.13	7677.07
Hk1	5237.57	5415.91	4820.2	6767.52	6679.96	6740.67
Tuba1c	4436.64	5407.31	5331.53	6278.98	6377.93	6805.82
Ube2h	6806.94	6140.98	5880.24	5972.04	6494.95	6208.19
Ncstn	4753.23	4549.51	5277.26	5748.99	6163.66	6301.14
Ap3d1	5879.75	5583.04	5598.04	5419.35	5274.78	5613.17
Niban2	5245.68	8091.3	7525.16	2145.63	2955.77	2717.98
Ldlrap1	6125.98	6604.29	6059.92	6287.86	6460.53	6391.48
Gm42927	5999.71	5999.65	4486.15	4995.95	5163.78	4266.77
Map4	4852.44	4783.01	4908.24	5255.51	5235.2	5044.21
Mroh1	6079.08	6332.69	6176.9	4450.16	4421.18	4997.3
Tor1aip1	4421.31	4571.63	4855.17	5697.67	6254.88	5967.58
Dnmt3a	6163.86	7264.22	6498.89	5146.95	5864.22	5660.95
Ecpas	5791.36	5506.85	5950.18	4944.62	4843.68	4840.08
Rab14	5680.42	5991.05	5253.14	5461.79	5681.79	5024.23
Atp8a1	7114.51	6836.56	7329.79	5355.2	5640.49	6000.59
Ngp	8140.01	6811.98	8861.36	7777.17	6748.8	9588.95
Atp6v0a1	7053.17	7759.48	6920.97	4973.25	5483.88	5369.08
Nadk	5279.06	5515.45	5570.31	4463.98	4933.17	5080.69
Arf3	4971.5	5326.2	4763.52	5089.71	5203.36	5144.1
S100a10	4740.6	4645.37	4521.12	6385.57	7026.73	6925.69
Ezr	5711.99	5909.94	5452.12	6263.19	6144.73	6696.37
Hexdc	5562.27	5772.3	4665.84	6191.14	5779.03	5719.15
Golga4	5458.54	5481.04	5204.9	5893.08	5981.24	6011.88
Dlst	6723.06	6004.57	6029.77	5440.07	5629.3	5789.51
Adgrg3	5134.75	4982.1	4968.53	6600.73	6716.96	7393.89
Hmgb1	4684.68	4763.35	4734.58	7129.73	7654.89	6829.27
Ipcef1	5394.51	4624.48	4632.07	7747.56	7973.27	8112.26
Basp1	2760.84	3195.23	2922.03	6033.23	6611.98	5964.1
Trib1	6334.33	5376.58	5961.03	8110.76	7617.03	8193.91
Fam117b	6233.31	5289.33	5696.93	6430.97	6744.49	6339.36
Trim8	7038.74	6922.58	6289.05	5083.78	5302.32	5484.61
Dennd1c	6263.98	5434.34	4744.23	6611.58	6431.28	7012.55
Rbl2	5720.11	4991.93	5499.15	6822.79	6405.46	6429.7
Myof	3375.06	6690.31	5501.57	1015.57	1662.46	1423.71
Rap1gap2	6341.54	5474.9	5185.61	6960.96	7243.58	7069.02
Naip5	6504.79	5709.62	5538.95	5050.23	5239.5	4752.35
Wapl	5070.71	5678.9	5377.35	5861.5	5580.25	5801.67
Atrx	5421.56	4983.32	5309.82	6263.19	6241.97	6358.47
Maea	5334.08	4920.65	5438.86	5269.33	5757.51	5907.64
Clk1	6013.24	5205.76	5764.46	5920.72	6162.8	5911.12
Ctbp1	5089.65	5273.35	5196.46	5724.32	5811.73	6117.85
Rara	2595.78	2625	2579.54	8667.4	9259.69	10084.1
Hnrnpul2	5371.96	5235.26	5133.75	5878.28	6065.57	6017.96
H2bc6	6782.59	6525.64	6488.04	7189.94	5683.51	6964.78
Tm9sf3	5188.86	5211.91	5184.4	5379.87	5551.86	5247.47
Hjurp	7400.42	6751.76	6242.02	6836.61	6914.87	6584.31
Dst	1461.14	1813.91	1683.51	539.862	504.245	503.813
Cabin1	5779.63	5955.41	6051.48	6335.24	6250.57	6530.46
Cox7a2l	6086.29	5667.84	5593.22	5645.36	6272.95	5924.15
Cd164	5159.1	5122.19	5475.03	5249.59	5935.64	5399.48
Tab2	4804.64	4931.71	4506.65	6253.32	6346.95	6261.18
Bag6	5326.86	5850.95	5507.6	5117.34	5266.18	5386.46
Capn1	6224.29	4349.19	5414.74	6454.66	6802.15	7162.83
Nup214	4855.14	4891.15	5401.47	6185.22	6084.5	6817.98
Cyld	5106.79	4698.21	4493.39	6004.61	6613.7	6077.9
Mau2	5497.33	5597.79	5046.92	5968.09	5719.65	6240.33
Ubxn1	5352.11	5440.49	4745.43	5174.58	5996.73	5541.07
Txn1	4118.26	4637.99	4472.89	3342.8	3552.95	2994.21
Mfsd14b	5215.92	5021.42	4967.33	5646.35	6160.22	5773.87
H4c6	8875.09	9113.77	7823.03	6063.83	5375.46	5068.53
Pnkp	7438.3	6419.95	7146.49	6457.62	6615.42	7036.88
Map3k3	5763.4	5289.33	5501.57	5137.08	5461.51	5444.65
Hdgf	5040.04	5280.73	4861.2	5311.77	5264.46	5103.28
Fnip1	6079.98	5222.97	5836.82	5787.48	5828.07	5843.36
Itgb3	3790.86	3574.97	3018.5	8815.45	9177.95	8436.26
Hnrnpm	5621.79	5542.49	5461.77	5458.83	5532.07	5334.34
Mfsd12	5215.02	6993.86	6345.73	2441.72	2652.88	2880.42
Tspo	4698.21	4088.66	4943.21	5422.31	5715.35	5768.66
Eif5	5186.16	4955.06	5583.57	5432.18	5575.95	5283.09
Smarca4	4992.24	5608.85	5073.45	4762.04	4694.81	5246.6
Psme4	4884.01	4844.45	4788.85	7205.73	6698.03	6566.07
Clcn7	1655.06	2634.83	2123.69	1301.79	1531.67	1393.3
Helz2	2999.85	3176.79	2959.41	3719.82	3932.42	4109.55
Ddit4	7707.08	6300.74	6922.18	4997.92	4675.02	5124.99
Plekha2	4695.5	5144.31	4658.6	5994.74	6194.64	6179.53
Ctdsp1	5703.87	4856.74	5265.2	5817.09	6526.79	6584.31
Inpp5b	4942.63	4597.44	4511.48	6381.62	6686.84	6771.94
Sephs2	8401.57	7482.97	7485.36	3584.61	3805.93	3535.38
Rab3gap1	5445.92	5544.95	5037.27	5835.84	5514.86	5601.88
Tprgl	5413.45	4724.02	4986.62	5905.91	6363.3	6549.57
Phf21a	7666.49	7106.92	5885.06	4835.07	4909.08	5082.43
Zfp871	5267.33	4833.39	4724.93	5660.16	5995.87	5722.62
Prdm2	5987.08	4916.96	5554.63	5819.06	5763.54	5812.09
Nek9	4947.14	5163.98	5367.7	5037.4	5538.95	5418.59
Cd68	4052.42	6448.21	6012.89	1037.29	1369.89	1351.61
Stx3	6523.73	5705.94	5973.09	7338.97	6795.26	7071.62
Dido1	5483.8	5107.45	5143.4	6016.45	6044.92	6073.55
Hyou1	4796.52	5304.08	5046.92	5044.31	5301.46	5085.9
Atf4	5012.98	5395.02	5036.07	6345.11	6248.85	6248.15
Rbm15b	5542.42	5090.24	4616.39	6968.86	7289.18	7363.49
Snrnp200	4795.62	5596.56	5723.46	5214.06	5445.16	5548.02
Pds5a	5050.87	4964.89	4917.88	5543.7	5555.3	5250.95
Arpc3	4354.57	4586.38	4793.67	6337.21	6201.53	6804.95
Hnrnph1	5715.6	5299.16	5058.98	6039.15	6272.09	5663.55
Dgkd	5500.03	5361.84	5366.5	6016.45	6509.58	6648.59
Triobp	6523.73	5795.65	5778.94	4829.15	5154.31	5409.04
Mtdh	4452.88	4593.75	4733.37	4404.76	4632	4177.3
Mical1	6551.69	6179.08	5950.18	6334.25	6901.96	7114.19
Or51v8	6093.51	5301.62	4957.68	5588.12	5469.25	5304.8
Srsf2	5577.6	6016.86	6094.9	5450.93	5395.25	5265.71
Trappc14	5048.16	4592.52	4642.93	7152.43	7325.32	7652.74
Plaur	5185.25	4100.95	5089.13	7941.99	7611	8682.96
Mxd4	6204.45	5580.59	5222.99	6244.44	6512.16	6992.58
Tbc1d1	4728.87	4368.86	4628.45	6341.16	6466.56	6632.09
Ehmt2	5550.54	5479.81	5301.38	4763.02	4712.02	5270.93
Aqp9	4435.74	3686.8	4053.21	6523.75	7190.22	6757.17
Tent5a	5555.05	4681.01	4787.64	6209.89	6240.25	5774.74
Asph	4867.77	5342.17	4096.63	5523.96	5611.23	5702.64
Rabac1	5514.46	4597.44	4717.7	4393.91	4747.3	5023.36
Cdv3	4743.3	5428.2	4744.23	4729.47	4829.91	4598.6
Brd3	5288.98	4866.58	4589.86	6336.22	6323.72	6579.1
Snx20	4884.01	4019.84	4197.93	5456.85	5791.07	6022.3
Ppp2r1a	5417.05	5594.1	5734.31	4484.7	4902.19	5182.32
Sort1	7345.4	7094.63	7583.04	6377.68	6097.41	6125.67
Cdk13	5331.37	5456.46	4926.33	5072.93	4998.57	5121.52
P2ry14	3947.79	3099.37	3812.02	8239.07	7962.08	8583.93
Slc25a5	4598.09	4859.2	5229.02	4369.23	4436.67	4775.8
Smcr8	4805.54	4988.24	4833.47	4214.28	4182.82	4102.6
Fam102a	4969.69	4731.39	4295.61	6176.34	6353.83	6272.47
H4c8	7752.18	8361.66	6949.92	4878.5	4270.59	4959.08
Ano6	5727.32	5710.85	5698.14	5010.75	5015.78	5309.15
Pbxip1	6318.09	5156.6	4921.5	5551.6	6228.2	6183.87
Rabgap1l	6430.83	5667.84	6336.09	6095.41	5734.28	5951.07
Zmiz1	4023.56	5763.7	5107.22	3477.03	3820.56	3596.18
Rlim	4787.5	5060.75	5186.81	5314.73	5402.13	4984.27
Itgax	4810.95	5517.91	4913.06	5033.45	6272.09	5761.71
Chst12	6597.69	5594.1	5922.44	6320.43	5721.37	6518.3
Rpl39	4637.78	4763.35	5847.67	5933.55	5932.19	6101.35
Naip6	5593.83	5948.04	5412.33	4664.33	4625.98	4226.82
Hnrnpc	5112.2	4967.35	4979.39	5952.3	6146.45	5685.27
Svil	6000.61	5659.24	5320.67	5980.92	6139.57	6225.56
Spag9	5515.37	5106.22	4995.06	4904.16	5137.96	4991.22
Rassf3	7559.16	7205.24	6531.45	4184.67	4450.44	4330.19
Selenof	4266.18	4157.48	4462.03	6481.31	6491.51	6479.21
Pde1b	6473.23	6118.86	5787.38	5758.86	6049.22	6494.84
Rbm25	4940.83	4710.5	5020.39	6032.24	6013.94	5702.64
Slmap	5093.26	4495.44	4460.83	6118.11	6185.18	6088.32
Uggt1	4725.27	4732.62	4853.97	6685.61	6611.12	6563.47
Myo1d	4374.41	4309.87	4096.63	7624.2	7060.29	7574.57
Hcfc1	4497.98	5237.71	4630.87	6051.98	5976.08	6116.98
Psme2	2061.84	2320.23	2063.39	2652.92	2843.91	2746.65
Tnks2	5281.76	4785.47	5360.47	4965.35	5203.36	4926.94
Ptbp1	4397.86	4642.91	4758.7	5334.47	5184.43	5570.61
Pira2	2992.64	3100.6	3000.42	7332.06	7309.83	7308.76
Zfand5	4240.92	4613.42	4794.88	5593.05	5548.42	5387.32
Chpt1	6263.98	5240.17	5373.73	6034.22	5952.85	6006.67
N4bp1	3000.76	3042.84	2959.41	4564.65	4882.4	4692.41
Kpna4	4144.42	4019.84	4117.13	4681.11	4912.52	4671.56
Ankfy1	4037.08	4781.78	4668.25	4301.13	4440.11	4396.2
Rgs14	4343.74	4118.16	4132.81	7533.4	8004.25	8719.44
Trim56	5123.92	4033.36	4294.4	5754.91	5933.91	6081.37
Usp19	5144.67	5541.26	4916.68	4717.63	5016.64	5442.05
Larp1	3551.84	4145.19	4089.39	3397.08	3853.26	3504.97
Piezo1	4196.73	6272.48	5356.85	2300.58	2343.97	2525.15
Gabpb2	6096.21	5844.81	5077.07	5510.15	5415.04	5554.1
Cdc42se2	4885.81	4923.11	5212.14	5231.83	5260.15	5553.23
Rpl27	5245.68	5116.05	4511.48	5240.71	6080.2	6115.25
Ypel3	6622.95	6016.86	5347.2	4675.19	4899.61	5150.18
Lmtk2	6566.13	6107.8	5989.98	5824	5377.18	5753.89
Far1	6020.45	5038.63	5584.78	5812.15	6180.01	5844.23
Kcnab2	4836.2	4947.69	5016.77	6276.02	6278.11	6377.58
Sft2d2	3977.56	3578.65	3883.17	7095.19	7174.74	6721.56
Gatad2a	4351.86	4683.46	4269.08	5730.24	5779.89	5997.11
Zswim8	5478.39	5176.27	4919.09	5166.69	5569.93	5554.97
Ubl3	4382.53	4662.57	4470.47	5562.46	5881.42	5666.16
Lipg	208.348	169.593	177.275	18550.7	16704.6	16975
Msl1	5758.89	4797.76	4887.73	5410.46	5601.77	5254.42
Smarca2	5906.81	5396.25	4785.23	5402.57	5347.06	5501.12
Srrm1	4871.38	4360.26	4341.44	5144.97	5383.2	5509.8
Rprd2	5670.5	4945.23	4966.12	5818.08	5742.03	5978.87
Resf1	3676.31	3679.43	3640.78	5945.39	5948.54	5800.8
Nr3c1	5728.22	5355.69	5132.54	4221.19	4491.74	4417.05
Ccdc82	5228.55	4932.94	4963.71	5641.41	5380.62	5364.74
Swap70	5949.2	5975.07	5651.1	4795.59	4860.03	4538.66
Sp3	5330.47	5317.59	4976.98	5517.06	5193.04	5353.45
Rab3d	5334.08	5068.12	4985.42	6576.05	6535.39	6825.8
Il16	6531.85	5586.73	5453.33	5011.74	5152.59	5217.94
Arcn1	4868.67	4681.01	4688.75	5347.3	5254.13	5215.33
Ap2b1	4607.11	4854.29	5189.22	5131.16	5005.45	5408.17
Ttc39b	4583.66	3889.57	3773.43	5091.68	5977.8	5476.79
Kmt2b	5364.74	4834.62	4424.65	5371.97	5341.9	5727.83
Psme1	3467.06	3307.06	2978.71	3677.38	3936.73	3924.53
Map7d1	4096.61	4644.14	4105.07	3565.85	3689.77	3873.28
Dnmt1	6280.21	6843.93	6210.67	4765.99	4719.77	4703.7
Fus	5338.58	5318.82	4770.76	5049.24	4821.31	4621.18
Susd1	7420.26	6053.73	5835.62	5418.36	5466.67	5323.04
Rbm33	5905	5536.34	5037.27	5232.81	5287.69	5288.3
Pik3r5	3112.6	3667.14	2930.47	2992.44	3305.13	3443.3
Lama5	259.759	265.45	246.015	12558.9	12513.2	12549.3
Atg2a	6492.17	5275.81	5017.98	5608.84	5416.76	5979.74
Csgalnact2	5011.18	4463.49	5109.63	7279.75	7422.56	6752.83
Il17ra	5392.7	5318.82	5034.86	5452.9	5484.74	5810.35
Arhgap9	6110.65	4967.35	5834.41	5434.15	5427.95	5801.67
Arhgef6	5871.63	5209.45	5780.14	5738.13	5738.58	5438.57
Tob1	6839.41	5685.05	6541.1	5703.59	5744.61	5872.9
Tbc1d20	5635.32	5789.5	5770.49	4464.97	4579.51	4639.42
Ubash3b	4898.44	4501.58	4115.92	5887.16	6195.5	6302.87
Tmem50a	4446.57	3963.31	4202.75	5257.49	5734.28	5627.94
Khsrp	5152.79	5413.45	4927.53	4809.41	5149.15	4745.4
Gm48443	5275.45	5403.62	4328.17	5613.78	4841.1	5168.43
Plcl2	5442.31	4719.1	4916.68	6013.49	5867.66	6191.69
Tmod3	5151.88	4468.4	5132.54	4891.33	5316.95	5003.38
Soat1	4690.09	7968.4	6641.19	1210.99	1680.53	1550.53
Papola	4526.84	4594.98	4933.56	4493.59	4501.2	4431.82
Hipk3	4594.48	4973.49	4453.59	4720.59	5092.36	4916.52
Lrba	4636.88	4061.62	3760.17	6734.95	6534.53	6693.76
Ywhab	4284.22	4834.62	4903.41	4520.23	4756.77	4604.68
Phf3	5829.24	5385.19	5034.86	5077.86	5222.29	5154.53
Msl2	5052.67	5123.42	5241.08	4767.96	5035.57	4766.24
Gtpbp2	5507.25	4768.26	4554.89	5027.53	5129.36	5334.34
Ube2i	4714.44	4666.26	4989.03	4877.51	5102.68	4965.16
Kdm5a	5333.17	4934.17	5043.3	5286.11	5477.86	5323.91
Tlr13	3608.66	5073.04	4992.65	4671.24	5310.06	4866.14
Rpl38	5131.14	4730.16	5065.01	5504.22	5560.46	5934.57
Ssr3	4741.5	4681.01	4767.14	4941.66	4925.42	4730.63
Fam20c	2018.54	4500.35	3385.12	587.236	1159.94	1230
Zbtb7b	4426.72	4459.8	4208.78	5173.6	5659.42	5596.67
Zfc3h1	5351.21	4848.14	4861.2	4973.25	5078.59	5109.36
Zdhhc18	4183.2	4150.11	3915.74	5212.09	5246.39	5509.8
Ap1g1	5101.37	4534.76	4786.43	5033.45	5235.2	5309.15
Parvg	5910.41	5755.09	5298.97	5777.61	6014.8	5975.4
Scp2	7448.22	6533.01	6820.88	5535.81	5255.85	5462.03
Ccl3	2567.82	1888.87	2374.52	2461.46	2179.61	2335.78
Apaf1	4736.99	4711.73	4962.5	5690.76	5586.28	5589.72
Mgll	3425.57	3577.42	3297.08	7921.27	8059.32	8483.17
Osm	1226.64	1013.87	1275.9	12505.7	10973.8	12124.5
Rsad2	57.7242	122.893	61.5037	252.659	302.031	210.212
Emb	3255.1	3377.11	3182.51	5426.26	5739.44	6460.97
Trpc4ap	4988.63	5225.42	4505.45	4682.09	5051.92	5091.99
Akap9	4291.43	5027.57	4018.24	6156.6	5757.51	6015.35
Mpp1	6913.37	6610.43	6421.71	3217.46	3309.43	3275.65
Nfatc1	5074.32	4624.48	4392.09	5320.65	5554.44	6084.84
Lmna	4779.38	5073.04	5114.45	5289.07	5758.38	6291.58
Tnfaip3	2508.3	2668.01	2825.55	2838.47	3319.76	3429.4
Maz	6447.07	6229.46	5305	4871.59	4901.33	5199.7
Ap3b1	4978.71	4668.72	4650.16	4435.36	4638.88	4642.03
Rpl37	4526.84	3957.17	5705.37	5569.36	5392.67	5964.1
Sec24c	4486.25	4665.03	4541.63	5348.29	5541.53	5471.58
Fos	8313.18	8713.14	8797.44	4458.06	3861	4821.84
Hmga1	3375.96	4994.38	4301.64	1875.21	2071.19	2140.34
Ilk	4223.79	4051.79	4347.47	6285.89	6377.93	6960.44
H3c3	7812.61	6172.93	5728.29	7426.81	5696.42	7421.69
Nampt	2814.96	2889.22	2917.2	2977.63	2868.86	2758.81
Mat2a	5085.14	5277.04	5335.14	4332.71	4742.14	4688.93
Tmem43	4157.94	3689.26	3574.45	6274.05	6562.93	6414.06
Coro7	5307.02	5069.35	5231.43	5404.54	5289.41	5863.34
Sh2b3	5137.45	4758.43	4459.62	5902.95	5914.12	6518.3
Rhob	6311.78	5941.89	5596.84	4503.46	4590.7	4934.76
Reep3	4877.69	4006.32	4914.27	5354.21	5247.25	5207.51
Rapgef6	4539.47	4287.75	4197.93	5921.71	6011.36	5955.42
Apobec3	3941.48	3651.16	3620.28	5541.73	5306.62	5484.61
Tbc1d10b	4678.36	4161.17	3906.09	4696.9	4920.26	4978.19
Rapgef1	4311.27	4819.88	4039.95	4428.45	4601.88	4609.89
Clic4	2483.04	4119.38	3270.55	1762.69	2288.03	1924.91
Micu1	5885.16	5553.55	5647.49	5558.51	5592.3	5610.57
Usp4	4638.68	4518.79	4529.57	5038.38	5261.87	5108.49
Sec14l1	4783.89	4644.14	4176.22	4525.17	4892.73	4673.3
Tank	5059.89	4344.28	4056.83	5009.76	5079.45	4828.79
Osgin1	6289.23	4937.85	4952.86	5447.97	4973.61	6115.25
Pnisr	5334.98	5044.77	4628.45	4919.95	5115.59	4656.8
Atp13a3	5705.67	5300.39	5394.24	5917.76	5804.84	5504.59
Vps35	4695.5	5018.96	4727.34	4206.38	4480.55	3948.85
Baz1a	4626.05	4238.59	4386.06	5838.8	5381.48	5747.81
Chp1	4690.99	4819.88	4419.82	5253.54	5430.53	5188.4
Mtmr6	5142.86	4780.55	5735.52	4064.26	4555.42	4371.01
Paxbp1	5466.66	5136.94	5051.74	5118.33	5413.32	5558.45
Kmt5a	4231	4413.1	4247.37	4442.27	4363.53	4292.83
Rpl28-ps1	6059.24	5879.22	5582.36	4507.4	4578.65	4423.13
Oaz1	4949.85	4277.92	5092.75	5106.48	5020.08	5263.98
Clec4d	1942.78	3229.64	3304.32	163.834	247.82	250.169
Ifit2	27.9601	17.2051	53.062	15.7912	70.5599	23.4534
Sympk	4410.49	4556.88	4790.05	4393.91	4421.18	4764.51
Vav1	3627.6	3868.68	3954.33	3369.45	3441.09	3441.56
Tagap	4966.99	4147.65	5081.89	6029.28	5217.99	6004.93
Mogat2	9825.74	7919.25	9016.92	4320.87	4101.94	4543.87
Arhgap25	5675.91	5693.65	5856.12	4311.99	4898.75	4832.26
Preb	4753.23	4131.67	4624.84	5313.74	5358.25	5554.97
Rab21	5527.09	4642.91	4853.97	4714.66	5099.24	4858.32
Nedd9	5739.95	5114.82	4981.8	4980.15	5057.94	4906.96
Capn2	3096.36	3866.22	3758.96	6474.4	6875.29	6440.99
Rpl21	4479.04	3895.72	4488.56	6386.56	5828.94	7309.63
Man2b2	4960.67	4778.09	4454.8	4957.45	4948.66	5542.81
H13	4194.02	4295.12	4115.92	5674.97	5456.34	5918.06
Tet2	5306.11	4711.73	4811.76	4745.26	4617.37	4698.49
Nqo1	4013.63	3459.45	4008.59	6320.43	7240.99	7040.35
Ivns1abp	5736.34	4873.95	4969.74	4006.03	4177.66	3813.34
Ralgapa1	5575.8	5612.54	5748.79	5767.74	5294.57	5754.76
Psen1	4407.78	4882.55	4036.33	4609.06	4879.82	4553.43
Kdm5c	4775.77	5028.79	4150.9	4959.43	5316.95	5191.01
Rab11b	4404.17	4431.53	4375.2	5092.67	5334.16	5345.63
Cdipt	3778.23	3943.65	4408.97	5299.93	5499.37	5956.28
H2ac24	6609.42	5352	5121.69	6132.91	5344.48	6864.89
Pik3r1	4009.12	3979.29	4525.95	5309.8	5600.91	5277.87
Otud5	4681.07	4372.54	4428.27	5379.87	5421.93	5614.91
Gm46223	5017.49	3861.31	4353.5	4787.7	4370.41	4734.1
Anpep	3327.26	6106.57	5063.8	1477.47	2277.71	2111.67
Ctnna1	4202.14	4781.78	4513.89	4371.21	4652.65	4464.82
Zyg11b	5036.43	4682.24	4715.28	4316.92	4417.74	4806.2
Rps17	3827.83	2976.48	5140.99	6697.45	6173.99	8029.74
Purb	4375.31	3997.72	4669.46	5349.27	5341.9	5092.85
Mbp	4609.82	4350.42	4393.29	5526.92	5760.1	5748.68
Nfe2l2	4319.39	4216.47	4552.48	4312.98	4262.85	4405.76
Srsf1	5116.71	4657.66	4668.25	4466.94	4544.23	4483.94
Wdr81	5595.64	5662.92	5419.56	3713.9	3735.37	4033.98
Myo1c	4046.1	4679.78	4389.68	4157.04	3931.56	4239.85
Nono	5016.59	5367.98	5087.92	4119.53	4240.48	4264.17
Arid2	4830.79	4467.17	4293.2	5649.31	5509.69	5519.36
Usp32	4853.34	4006.32	3801.17	4812.37	4795.49	4507.39
Pikfyve	4530.45	4575.32	4673.07	4653.47	4755.91	4385.78
Dctn2	4810.05	4833.39	4677.9	4345.54	4129.47	4771.46
Rnf10	4414.1	4143.96	4283.55	4457.07	4675.02	4696.75
Lman2	4337.43	3985.43	4654.99	4786.71	4938.33	5071.14
Mknk1	4874.09	4569.17	4636.9	5608.84	5576.81	6004.06
Tfdp1	5389.09	4635.54	5284.49	6586.91	6199.8	6427.96
Rhbdf2	3171.22	3284.94	3002.83	5140.04	5093.22	5379.51
Macroh2a1	4133.59	3975.6	3786.7	5577.26	6175.71	6270.73
Ssh1	3904.5	3861.31	3789.11	5302.89	5668.88	5678.32
Fam32a	5337.68	5289.33	5528.1	4184.67	4430.64	4716.73
Usp48	5498.23	5278.27	4404.15	4786.71	4637.16	4655.06
Tm6sf1	5430.58	5219.28	4957.68	6051.98	5784.19	5961.5
Set	3699.76	4731.39	4466.86	3266.81	3830.03	3371.2
Sdha	4536.76	4840.77	4504.24	3348.72	3688.91	3432.01
Ninj1	3667.29	3614.29	3787.9	2123.92	2410.22	2347.07
Usp47	4670.25	4763.35	4506.65	4990.02	4867.77	4958.21
Tnrc6c	5456.74	4372.54	4507.86	5242.68	5397.83	5479.4
Clta	4594.48	5120.96	5213.34	3668.5	3982.33	4179.04
Arl6ip1	4255.35	4551.97	4343.85	4190.59	4224.99	4091.31
Niban1	7366.15	6063.56	6281.82	4719.6	4823.03	4738.45
Itprip	5123.02	4617.1	4302.85	5487.45	5532.93	6076.16
Rc3h1	4686.48	4610.96	4246.17	4234.02	4668.14	4508.26
Atrn	5887.87	5530.2	5636.63	4800.53	4650.93	4675.91
Tmem127	4558.41	4515.1	3619.07	4656.43	4846.26	5021.63
Gadd45a	4557.5	4218.93	3971.21	6309.58	6765.14	6265.52
Was	4562.92	4491.75	3973.62	4723.55	5230.9	5390.8
Mbnl2	4248.14	4507.73	4147.28	3725.74	3714.72	3503.24
Elf1	4657.62	4147.65	4381.23	4801.52	5060.52	4891.33
Kansl1	5194.27	4624.48	4310.08	4817.31	4727.51	4766.24
Dpp8	4725.27	4585.15	5251.93	4981.14	5193.04	5036.39
Kdm5b	5420.66	4676.09	4732.17	5008.78	5246.39	5322.18
Rab5if	4914.67	4118.16	3862.67	4502.47	4946.08	4886.99
Lfng	3305.61	3468.05	3087.24	5948.35	6280.69	6360.2
Sirt7	4732.48	4574.09	4185.87	4981.14	5335.88	5490.69
Adam10	4424.02	4947.69	4658.6	4960.42	5131.94	4622.05
Ywhah	4478.13	5478.58	5612.51	3422.75	3567.58	3516.27
Rab32	5177.14	5020.19	5191.64	3333.92	3381.71	3617.03
Supt6	4255.35	4313.56	4018.24	4178.75	4495.18	4474.38
Synj1	4515.11	4508.96	4086.98	4784.74	4977.05	4742.79
C1galt1	5112.2	4244.74	5153.04	5580.22	5734.28	5286.56
Abcg1	4700.91	5584.27	5071.04	2559.16	2733.77	2922.98
Cdc37	4359.08	4923.11	4630.87	4372.19	4639.74	4704.57
Peds1	5321.45	4826.02	5222.99	3622.11	3799.91	3885.44
Ldlr	4138.1	3444.7	3901.26	7525.5	7141.18	7377.38
Septin2	4090.3	4189.43	4211.19	4075.12	4250.8	3958.41
Mta2	4666.64	4403.27	4270.29	4615.97	4718.91	4722.81
Dhcr24	3720.5	3261.59	3356.17	7319.23	7517.21	7360.01
Rab1b	4267.08	3905.55	4685.13	4293.24	4636.3	4870.48
Gm11808	4906.56	4311.1	4234.11	5565.42	5471.83	5759.97
Slamf7	334.62	796.349	599.36	168.769	285.682	252.775
Cers2	3588.82	4474.55	3944.68	4150.13	4046.87	4086.97
Alkbh5	3912.62	4258.25	3634.75	3529.34	3882.51	3736.9
Nrd1	4521.43	4803.9	4392.09	4837.05	4798.07	4950.4
Trim12a	5129.33	4408.18	3976.03	4482.73	4665.56	4662.01
Shc1	4923.69	4378.69	4375.2	5396.65	5038.15	5239.65
Npm1	4473.62	5068.12	5406.3	3347.74	3623.51	3584.89
Wdfy2	3546.43	3898.18	4105.07	4936.73	5002.87	4956.48
Kif3b	3041.34	2729.46	2979.91	5957.24	5984.68	6133.49
Rasal3	4694.6	4316.01	4019.45	5863.48	5606.93	5968.45
Perp	4651.31	3568.82	3984.47	6426.04	6541.42	6191.69
Atp6v0d1	4258.06	4322.16	4671.87	4008.01	4187.13	4320.63
Tpd52	4911.97	5728.06	5389.41	3869.83	4088.17	4015.74
Rps6ka3	3954.11	4075.14	3922.97	5016.67	5267.04	4911.31
Copz1	3922.54	4084.97	3906.09	5261.44	5444.3	5524.57
Madd	4723.46	4102.18	4406.56	5545.68	5600.91	5843.36
Sec11c	5135.65	3871.14	4687.55	5266.37	5461.51	5549.76
Rab10	2599.39	3040.38	3040.21	2434.81	2758.72	2431.33
Ap1s2	4304.96	4008.78	4056.83	5751.95	5810	5310.01
Max	5233.96	4785.47	5150.63	3703.04	3873.91	3947.98
Gm48128	4649.5	4363.94	3849.41	5120.3	3669.11	4601.2
App	2834.8	4608.5	3701.08	725.409	961.163	811.313
Dapp1	4612.52	4275.46	3930.21	5238.74	5170.66	5389.93
Igsf6	5508.15	4303.72	5222.99	2130.83	2079.8	2535.57
Hnrnpa3	4004.62	4956.29	4821.41	4464.97	4619.09	4217.26
Herc4	4164.26	3991.58	3550.33	4799.54	4866.91	4913.04
Selenot	3470.67	3572.51	3913.32	4364.3	4266.29	4195.55
Camta2	3909.91	3745.79	3608.22	4500.5	4372.13	4868.74
Dyrk1a	4451.98	4993.16	4398.12	4375.15	4641.46	4587.3
Plekhm1	4982.32	4953.83	5342.38	3273.72	3421.29	3840.27
Med12	5151.88	5111.13	5063.8	4860.73	4607.04	4878.3
Abi1	4331.12	4296.35	4273.9	4321.86	4126.03	4099.99
Zfp91	4400.57	4475.77	4610.37	4190.59	4286.94	4037.45
Pde3b	4568.33	4072.68	4252.2	4026.76	4235.31	4400.55
Acad9	4316.69	4508.96	4094.22	5407.5	4491.74	4687.2
Mylk	6355.97	5130.8	4794.88	6033.23	5527.77	5931.96
Map4k4	4576.45	4676.09	4979.39	2622.33	2926.51	2933.41
Ppp2ca	4120.97	4243.51	4143.66	4638.67	4580.37	4639.42
Cct2	4400.57	5225.42	4819	3792.85	3841.21	3878.49
Poldip3	4004.62	4440.14	4370.38	4208.36	4611.35	4482.2
Epn1	4942.63	4826.02	4411.38	3572.76	3796.47	4077.41
Vmp1	2691.39	3098.14	3223.52	4677.16	4095.06	3590.97
Ccng1	3490.51	3228.41	3592.54	5776.62	6080.2	5753.02
Wbp2	4271.59	3751.93	4088.19	4312.98	4822.17	4733.24
Clk3	4564.72	4092.35	4652.57	4990.02	5200.78	5178.85
Anxa2	3096.36	3619.21	3845.79	4926.86	4836.79	5738.26
Mettl6	5368.35	4375	4517.51	4463.98	4193.15	4259.83
Snd1	3990.18	4570.4	4430.68	4304.09	4118.29	4027.9
Sp110	4334.73	3223.49	3668.51	4952.52	4819.58	4713.26
Vcpip1	4267.98	4393.44	3736.05	4233.03	4412.57	4116.5
Atp2c1	4597.19	4649.05	4380.03	4521.22	4675.02	4695.02
Tcn2	5419.76	4914.5	5477.45	5148.92	4731.82	5091.12
Nr2c2	4654.01	4747.37	4774.37	5034.44	4827.33	4988.62
Arfgef2	6466.91	6233.15	6328.85	3247.07	3347.29	3449.38
H2ac19	7257.91	6172.93	4457.21	4084.99	2961.79	5507.2
R3hdm2	4913.77	4307.41	3896.44	4688.02	4514.97	4837.47
Zbed6	4550.29	3823.21	4343.85	4587.35	4539.07	4407.49
Ltb4r1	5132.04	3874.83	4734.58	5935.52	6162.8	6642.51
Dnajc13	4121.87	4266.86	4095.42	3327.01	3277.59	3271.31
Ncoa2	4373.51	4403.27	4201.55	5183.47	4977.91	5172.77
Camkk2	3705.17	3182.94	3004.03	6558.29	6009.64	6336.75
Parp4	3726.82	4175.92	4165.37	5257.49	4867.77	5297.85
Arih1	4672.95	4551.97	4224.46	4044.52	4234.45	3869.8
Fgfr1	1282.56	1463.66	1091.39	9716.53	9833.64	8841.92
Sec61a1	3694.35	4131.67	3834.94	4333.7	4333.41	4281.54
Mef2a	4955.26	6607.97	5763.26	3506.64	3215.64	3249.59
Supt5	4167.87	4205.41	4035.12	4230.07	4237.04	4358.85
Crtc3	4737.89	4535.99	4550.07	4660.38	4640.6	4937.37
Znrf2	4254.45	4125.53	4699.61	4632.75	5129.36	4531.71
Map3k5	5559.56	5047.23	4305.26	4353.44	4431.51	4606.41
Wbp1l	4485.35	4341.82	4032.71	3918.19	4101.94	4276.33
Ksr1	3670.9	3120.26	2918.41	5729.25	6108.59	6477.47
Ssr1	4098.42	4168.54	4106.28	4751.18	5039.87	4415.31
Nufip2	3806.19	3852.71	3912.12	4318.9	4614.79	4262.43
Slc11a1	1577.49	2604.11	2458.94	341.485	518.013	392.627
Gabbr1	3525.68	3206.29	3500.89	6474.4	5869.38	6375.84
Lat2	2823.07	3670.82	3206.63	3954.71	4553.69	4251.14
Ccl5	48.7048	82.3385	67.5335	17.7651	37.0009	15.6356
Irf7	147.016	172.051	179.687	680.996	711.622	686.228
Fem1c	4015.44	3953.48	3801.17	4974.23	5415.9	4845.29
Hivep1	4296.84	3645.02	4073.72	4427.46	4598.44	4534.32
Setx	4564.72	4076.37	4740.61	4939.69	5048.47	4685.46
Rcor1	5006.67	4590.07	4404.15	5274.27	5468.39	5233.57
Psmb8	2155.64	2177.67	2392.61	2796.03	2835.3	2786.61
Fkbp15	4339.23	4561.8	4353.5	3849.11	3851.54	4226.82
Def6	4580.05	4282.83	4167.78	5483.5	5528.63	6017.09
Sec16a	4080.38	4285.29	4211.19	4540.96	4669	4692.41
Nucks1	4158.85	4746.14	4790.05	4332.71	4643.18	4080.88
Nceh1	4681.07	5836.2	6366.24	2569.03	2789.7	2960.34
Ripk1	4565.62	3791.26	4308.88	4027.75	4165.61	4328.45
H1f3	6348.76	5721.91	5089.13	5770.7	5243.8	6097.87
Anxa4	2428.93	3948.56	3629.92	1749.86	2344.83	1930.12
Ttc7	5134.75	5022.65	5075.86	4861.72	4947.8	5472.45
Tuba4a	3024.21	2953.13	3563.6	7227.44	6894.22	7230.58
Yy1	4602.6	4185.75	4252.2	4342.58	4940.05	4674.17
Cdk5r1	5521.68	4873.95	4844.32	4321.86	4566.6	4437.9
Pgs1	3702.47	3657.31	3357.38	4404.76	4655.23	4738.45
Aftph	3749.37	3237.01	3322.41	5040.36	5081.17	5234.44
Ralbp1	3679.01	3606.92	3350.14	5264.4	5749.77	6009.27
Skil	4363.59	4567.94	4421.03	2524.62	2564.25	2433.94
Rnf149	3229.85	3844.1	3236.78	1790.33	1882.74	1870.19
Arid4a	4410.49	3654.85	3941.06	4881.46	5260.15	4966.9
Ets1	6356.88	5504.39	5560.66	5213.07	5152.59	5053.76
Mib1	4451.98	4422.93	4780.4	3121.73	3290.5	3119.3
Lsm14a	4489.86	4005.09	4189.49	4240.93	4598.44	4506.52
Nfatc3	3498.63	3573.74	3687.81	5410.46	5324.69	5284.82
Nfe2l1	3007.97	3470.51	3280.2	3349.71	3583.93	3450.25
Mapk8ip3	4254.45	4279.15	3732.43	4311.99	4148.41	4425.74
Hnrnpa1	4543.07	4255.8	4717.7	4039.59	4348.04	3810.74
Tec	4389.74	3388.17	3919.35	5512.12	5700.72	5680.06
Arel1	4476.33	4172.23	4466.86	4077.09	4129.47	4225.95
Mpp7	6383.93	5567.07	5500.36	5677.93	4189.71	4523.89
Rps21	4271.59	3578.65	4632.07	4772.89	4589.83	5371.69
Zfp445	3883.76	4318.47	3953.12	4429.44	4417.74	4272.85
Med15	3444.51	4217.7	3730.02	3477.03	3622.65	3872.41
Dusp11	4732.48	4432.76	4812.97	4501.48	4715.47	4547.35
Gmfb	4431.23	4757.2	4031.51	3552.04	3821.42	3602.26
Ier5	3085.54	2602.88	2800.23	6217.79	6297.04	6563.47
Rere	4750.52	4397.12	4501.83	4432.4	4317.06	4614.23
Mllt6	2614.72	2742.98	2361.26	2190.04	2275.99	2486.92
Tns3	3715.09	5886.59	5637.84	1312.64	1373.34	1448.03
Hspa4	3903.6	4566.72	4030.3	3357.61	3563.27	3511.92
Eml5	6249.54	4854.29	4587.45	4794.61	4642.32	4637.68
Tnf	860.451	865.169	981.647	1768.62	1670.2	1718.18
Scamp2	3771.01	4024.76	3563.6	5264.4	5788.49	5561.05
H6pd	5362.94	5009.13	4835.88	4246.85	4103.66	4609.02
Camk2g	3982.97	3887.12	4012.21	5359.14	5346.2	5744.34
Slc2a1	3129.73	2814.26	2669.98	4626.83	4819.58	4804.46
Rapgef2	4562.01	3617.98	3929	4284.35	4222.41	4204.23
Slc38a2	4909.26	4622.02	4773.17	5002.85	4871.21	4765.38
Ttyh3	3752.97	3662.22	3629.92	4309.03	4776.56	4790.57
Skiv2l	4413.19	3797.4	4058.04	4882.45	4903.05	5035.52
Gpcpd1	3884.66	3895.72	3613.04	4247.84	4820.45	4722.81
Bzw1	3463.45	4164.85	3977.24	3908.33	4294.69	3807.26
Kif1b	3977.56	4580.23	4088.19	4250.8	4576.07	4282.41
Slc38a1	4133.59	4317.24	4103.86	4792.63	4400.53	4551.69
Dcp2	3913.52	3958.39	3832.52	4825.2	5142.27	4759.29
Lrp12	1165.31	1471.03	1963.29	6396.43	6503.56	6586.05
Scaf1	4612.52	4480.69	3957.94	3736.6	3811.09	3990.55
Mxi1	5144.67	4523.7	4011.01	4775.86	5160.34	4962.56
Tgoln1	3087.34	3649.93	3479.18	3580.66	4101.94	3667.41
Pld1	4501.58	3895.72	3783.08	5149.91	5347.06	5565.4
Api5	3606.86	3626.58	3904.88	4551.82	4733.54	4609.89
6820431F20Rik	3902.7	3626.58	3821.67	4259.68	4184.55	4167.75
Rsu1	2210.66	2064.61	1948.82	7567.94	7260.78	7531.13
Sel1l	3921.64	4103.41	3879.56	4214.28	4318.78	4330.19
Crebrf	5130.24	4991.93	4556.1	4277.45	4395.36	4285.88
Rb1cc1	4135.4	3943.65	3861.47	5171.62	5268.76	5033.79
Zfp292	4141.71	3995.26	4231.7	4849.88	4619.09	4656.8
Anapc5	3564.47	3625.35	4058.04	4343.57	4457.32	4475.25
Sgms1	4907.46	4120.61	4406.56	4469.9	4463.34	4690.67
Rad21	4831.69	4172.23	4096.63	4598.2	4746.44	4675.04
Bclaf1	4082.18	4195.58	3997.74	3956.69	4136.36	3615.29
Cfp	1783.14	2382.9	2133.33	4982.13	4870.35	5339.55
Ppbp	5303.41	4701.9	5578.75	2333.15	2674.39	2959.47
Ankrd28	5893.28	5801.79	5717.43	5270.32	4932.31	4581.22
Rpl10	3490.51	3427.49	3247.64	4786.71	4969.31	5273.53
Ssu72	4727.97	4317.24	4154.51	3937.93	4045.15	3701.29
Aplp2	3927.05	5030.02	4850.35	4086.96	4690.51	4349.3
Lcor	4574.64	4049.34	3947.09	4943.64	5066.54	4907.83
Pik3cb	5798.57	5327.43	6045.45	3804.7	3720.74	3635.27
Nub1	4203.04	4365.17	4265.46	3917.21	4238.76	4086.1
Tram1	4003.71	4258.25	4722.52	4352.45	4165.61	4278.94
Phf12	4350.96	4003.86	3420.09	4659.4	4841.1	4995.57
Crlf2	3358.83	3722.44	3030.56	4231.06	4450.44	4664.61
Slc36a1	4014.54	4292.66	4003.77	3993.2	4082.15	4361.46
Usp7	4177.79	3899.41	3840.97	4300.14	4396.23	4399.68
Sipa1l2	4246.34	4196.81	3812.02	4764.01	5030.4	4953
Nbr1	4221.08	4266.86	4242.55	3956.69	4217.24	3921.05
Rab3gap2	4607.11	4559.34	4148.48	3822.46	3935.87	3941.03
Xpc	4884.91	4408.18	4399.32	4717.63	4969.31	5187.54
Vamp8	3937.87	3524.58	3398.38	2766.42	3229.41	3068.92
Csnk2a1	4230.1	3753.16	4079.75	4197.5	4494.32	4103.47
Agap1	6065.55	5962.78	5604.07	3354.65	3339.55	3431.14
Xbp1	1925.64	2012.99	2083.89	8000.22	8152.25	7730.05
Malt1	1937.37	2255.09	2288.9	1914.68	1767.44	1871.93
Pag1	4219.28	4076.37	3690.22	2374.6	2394.73	2410.48
Def8	3773.72	2970.33	3692.63	5370	5372.88	6032.73
Strn	4357.27	4360.26	3983.27	4570.57	4718.05	4629.87
Ric8a	4089.4	3867.45	4023.07	4463.98	4667.28	5093.72
Ncoa6	3712.39	3866.22	3723.99	4507.4	4514.97	4916.52
Rab8a	3609.57	3221.03	3730.02	4210.33	4429.78	4402.28
Frrs1	4100.22	4522.47	4243.75	4780.79	4921.12	4814.02
Stt3a	3389.49	3896.95	3836.14	4007.02	4029.66	3650.04
Mapk1	3517.57	3978.06	4099.04	4585.37	4896.17	4753.21
Zfp746	4893.93	4474.55	4405.35	3880.69	4084.73	4291.1
Nfkbia	2932.21	2711.03	2707.37	2198.93	2173.59	2312.33
Rgl2	4930.01	4795.3	4039.95	4297.18	4443.55	4547.35
Cnppd1	5013.89	4436.45	4357.11	3923.13	4344.6	4095.65
Adar	2614.72	2722.09	2463.77	3869.83	3964.26	4045.27
Arid1b	4737.89	4833.39	4220.84	3980.37	4255.11	4195.55
Eif3b	3104.48	3722.44	3359.79	2858.21	2845.63	2968.15
Npl	4439.35	3794.95	3883.17	4010.97	4335.13	4127.79
Sppl2a	2437.94	2575.84	2386.58	2925.32	2934.26	2516.46
Actr1a	3369.65	3696.63	3588.92	3706	4058.91	4094.78
Gtf2a1	3092.75	3479.11	3488.83	3597.44	3812.82	3529.3
Rpn2	2851.94	3249.3	3541.89	4280.41	4316.2	4287.62
Maml1	3874.74	3890.8	3912.12	4398.84	4872.93	4776.67
Ankrd52	3515.76	4276.69	3973.62	3731.66	3756.02	3813.34
Atp6v1e1	3382.28	2928.55	3661.28	3264.83	3125.29	3420.72
Ppp3r1	3974.85	3856.39	4325.76	4224.15	4552.83	4255.48
Snx10	2916.88	2873.25	2754.4	2726.95	2792.28	2795.29
Ppp4c	4390.65	3865	3889.2	4067.22	4317.92	4291.97
Gm11518	5187.06	3799.86	4400.53	3941.88	3327.5	4242.45
Hspa9	2658.02	3286.17	3353.76	2562.12	2579.74	2620.7
Hbp1	4210.26	3922.76	3885.59	3994.19	3959.1	4065.25
Ubap1	4497.07	3975.6	4017.04	2943.09	2945.45	3106.27
Ptms	2395.55	3350.07	2998	2293.67	2584.04	2781.39
Acsl4	3120.71	2948.21	3164.43	4091.9	4487.44	3983.6
Cln5	4057.83	3460.68	3545.51	3476.04	3552.95	3516.27
Ell2	2157.44	2620.09	2824.35	1595.9	1682.25	1569.64
Lgmn	3174.83	5324.97	4735.78	585.262	918.139	924.236
Zfp710	3578	4345.51	3698.66	3605.33	3522.83	3774.25
Ubn2	3960.42	3733.5	3707.11	4281.39	4035.68	4162.54
Cnbp	3434.59	3619.21	4112.31	3136.53	3298.24	3174.02
Pdia4	2018.54	2177.67	2263.58	6346.09	6587.02	6401.03
Unc93b1	2465.9	3563.91	3137.89	1293.89	1525.64	1536.63
Mindy2	3988.38	3749.48	4031.51	4427.46	4643.18	4334.53
Rnf38	3897.28	3825.67	3937.44	4664.33	4910.8	4749.74
Celf1	3694.35	3520.89	3622.69	3839.24	4008.15	3831.58
Ranbp9	4635.07	4104.64	4114.72	3524.4	3990.08	3703.89
Cbfa2t3	3815.21	3294.77	2820.73	7249.15	6740.19	7202.79
Lypla2	3513.96	4157.48	3395.97	4020.84	4209.5	4277.2
Bak1	2840.21	2672.93	3254.87	4072.16	3972.87	4390.99
Tnks	3835.05	3915.38	3656.45	4462	4149.27	4340.61
Impa2	5126.63	4451.2	4841.91	4657.42	4780	5005.99
Tubb4b	3444.51	3441.01	3516.56	4577.48	4446.99	4983.4
Aak1	3649.25	3882.2	3722.78	4016.89	3942.75	4027.9
Tnik	3770.11	3780.2	3633.54	5705.56	5606.07	5561.05
Mmp14	1126.52	1799.16	1339.82	219.103	261.588	259.724
Rbbp6	3529.29	3388.17	3458.68	5275.25	5276.5	5127.6
Dtx3l	1668.59	1591.47	1624.42	2524.62	2652.88	2454.79
Csnk1g2	3968.54	3927.67	3553.95	4350.48	4554.55	4745.4
Egr3	2121.36	1634.48	1653.36	11673.7	8392.32	9835.64
Cop1	3911.72	3775.28	3651.63	3947.8	4156.15	4022.69
Arf6	3610.47	4098.49	3783.08	3197.72	3461.74	3245.25
Prkd3	4802.83	4569.17	4442.74	3060.53	3175.2	3045.46
Tbcel	5912.22	4715.42	4979.39	3771.14	3758.6	3496.29
Atad2b	4694.6	3963.31	4155.72	4213.29	4041.7	3878.49
Itch	3647.45	3611.83	3317.58	4303.11	4743	4692.41
Irak1	4622.44	4034.59	4503.04	3899.44	4046.87	4265.04
Vps4b	3835.95	3651.16	4121.95	3696.13	4128.61	3687.39
Hmgb2	5057.18	4644.14	4558.51	5177.54	5279.08	5122.39
Metap2	3424.67	4080.06	3939.85	4683.08	4561.44	4472.64
Rbbp4	4031.67	3828.13	4067.69	3555.98	3819.7	3802.05
Parp10	2950.25	2634.83	2428.79	3038.82	3100.33	3275.65
Ptpa	4185	4260.71	4501.83	4213.29	4013.31	4400.55
H2-Q4	420.304	410.464	341.285	857.66	833.811	811.313
Mapk6	3847.68	4077.6	4212.4	3481.96	3529.72	3511.05
Ganab	3715.09	4078.83	3627.51	4361.34	4410.85	4338
Ankhd1	4096.61	3868.68	4056.83	3859.96	3965.12	4225.95
Mier1	4715.34	4184.52	4155.72	4054.39	3985.77	3739.51
Ncor2	3991.99	4797.76	3907.29	3408.93	3306.85	3602.26
Zdhhc3	4097.51	3928.9	4108.69	4991.01	4694.81	4811.41
Hsp90aa1	2683.27	2750.35	3440.59	3322.08	3119.26	3264.36
U2af2	3826.93	4056.71	3976.03	3660.6	3787.86	3563.17
Or4a74	4401.47	4190.66	3480.39	4309.03	4094.19	3875.02
Acss1	3568.08	3216.12	2827.96	5848.67	6127.52	6275.95
Crtc1	4298.65	3429.95	3322.41	4619.92	4766.23	5105.01
Hnrnpab	3194.67	3477.88	3594.95	3473.08	3575.32	3499.76
Cntrl	4029.87	3293.54	3456.27	4931.79	4773.12	5027.71
Brd1	4431.23	3937.5	3752.93	3857	4002.98	3908.02
Ubxn4	3891.87	3737.19	3520.18	4122.49	3855.84	4274.59
Itprid2	3885.56	4097.26	3890.41	3397.08	3373.11	3417.24
Spcs3	3135.14	3348.84	3323.61	4916.99	4970.17	4781.01
Gfpt1	3577.1	3066.19	3590.13	3705.01	4224.13	3922.79
Top2a	4650.4	4762.12	4843.11	6422.09	5606.93	5486.35
Chd1	3914.42	3427.49	3457.47	3962.61	4144.1	3869.8
Aco2	3318.24	3888.34	3766.2	3149.36	3222.52	3355.57
Erp29	3776.42	4110.78	4064.07	3499.73	3663.09	3961.01
Rnf114	2626.45	2665.56	2684.46	3614.21	3885.96	3981.86
Cnot6l	4119.16	3861.31	3960.36	4014.92	4208.64	4014
Nup98	3200.08	3331.64	3359.79	3509.6	3431.62	3479.78
Acap2	3930.66	4118.16	4530.77	4108.68	4183.69	3786.41
Anks1	4913.77	4035.82	3885.59	4366.27	4150.99	4422.26
Taok2	4327.51	4072.68	3845.79	3955.7	3984.05	4153.85
Dusp6	2217.87	2278.44	2212.93	5287.1	5881.42	5064.19
Itga5	1611.77	2412.4	2121.27	766.861	893.185	849.533
Lrrc58	3633.92	4313.56	3760.17	2875.97	2722.58	2537.31
Numb	3751.17	3363.59	3162.01	4458.06	4749.89	4767.11
Il4ra	1991.48	2370.61	2152.63	4881.46	5119.89	5131.07
Sh3pxd2b	3177.54	4973.49	4406.56	1195.2	1482.62	1444.55
Asxl2	3810.7	3914.15	3763.78	3658.63	3695.79	3613.55
H3c6	5484.7	4472.09	4127.98	5300.91	4897.03	5921.54
Enah	399.56	211.377	375.052	10881.1	10340.5	9873
Mga	3776.42	3804.78	3699.87	3921.16	4131.2	3844.61
Pcnx3	3752.07	3632.73	3537.07	4255.73	4158.73	4475.25
Gpr137b	3373.26	5304.08	5291.73	2038.05	2334.5	2268.03
Rlf	3585.21	3615.52	3016.09	4949.56	4982.22	4791.43
Itgav	4083.08	4699.44	4667.05	2767.41	2759.58	2780.53
Lpcat3	2683.27	2656.95	2850.88	5716.42	5904.66	6133.49
Raly	3731.33	4054.25	3660.07	3547.1	3708.7	3819.42
Ggnbp2	4048.81	3391.86	4109.89	4085.98	4303.29	4023.55
Bcor	3849.48	3669.59	3398.38	4232.05	4595	4368.41
Aup1	3845.87	3755.62	3661.28	2933.22	3199.29	3382.5
Mideas	3648.35	3576.2	3071.57	4556.75	4547.67	4721.94
Usf2	4277.9	4227.53	4361.94	3856.02	3783.56	3916.71
Gpbp1l1	3868.42	3930.13	3746.9	4119.53	4162.17	4250.27
Igf2r	4110.14	5465.07	4641.72	1188.29	1478.32	1360.29
Cxcl2	2091.6	1897.47	1766.72	1557.41	1360.43	1513.18
Uba52	3423.77	2484.9	3482.8	3957.67	3995.24	4828.79
Htt	2961.97	3497.54	2815.9	3908.33	3774.95	3905.42
Zfp646	4364.49	3745.79	3875.94	4153.09	4259.41	4351.9
Adam17	2354.97	2879.39	2842.44	2168.33	2590.06	2154.23
Kmt5b	4286.02	4458.57	3891.62	4070.19	4025.36	4000.1
Degs1	3447.22	3946.1	3916.94	3680.34	3692.35	3987.94
Cited2	2619.23	2135.89	2298.55	8099.91	7537	7354.8
Map2k3	3893.68	3813.38	3567.21	4179.74	4304.15	4301.52
Rilpl2	4001.01	3491.4	3562.39	3466.17	3491.85	3681.31
Colgalt1	3134.24	4152.57	3866.29	3792.85	3862.72	4298.05
Zc3h7a	3097.26	3270.19	3008.86	4416.61	4570.04	4368.41
Ston2	3673.6	3704	3609.42	5466.72	5309.2	5724.36
Sptlc2	3685.33	3764.22	3710.72	3348.72	3614.04	3550.14
Irgm1	430.226	267.907	385.906	880.36	900.929	905.126
Or51k1	3657.37	3727.35	3490.03	4799.54	4122.59	4211.18
Ppp6r3	3880.15	3620.44	3529.83	4255.73	4105.38	3922.79
Chpf2	3555.45	3610.61	3579.27	3419.78	3279.31	3356.44
Dnajc14	3649.25	3624.12	3889.2	3670.47	4143.24	3840.27
Ccng2	4357.27	4096.03	3411.65	4194.54	5041.59	4405.76
Pcnx	3969.44	3609.38	4310.08	3593.49	3395.48	3605.74
Pdpk1	3631.21	3835.5	3283.81	4482.73	4543.37	4476.99
Mctp2	3169.42	2809.34	2168.31	3934.97	4237.9	4080.02
Tob2	4450.17	4019.84	3760.17	4276.46	4181.96	4344.08
Mrfap1	3718.7	4231.22	4230.49	2332.16	2647.72	2399.19
Matr3	3872.03	3883.43	4277.52	3332.93	3469.48	3264.36
Crk	3482.39	3459.45	3113.78	3233.25	3306.85	3392.92
Ttc7b	3734.03	3191.54	2856.91	4725.52	4755.05	5024.23
Gusb	3476.08	4974.72	4806.94	2269.99	2534.13	2367.05
H3c13	6067.35	5530.2	4851.56	4483.72	4097.64	4650.71
Atp5pb	3725.92	3260.36	3879.56	3584.61	3469.48	3488.47
Tnfrsf21	4897.54	4845.68	4647.75	4284.35	4386.76	4193.81
Clec7a	2547.08	3630.27	3719.16	2187.08	3527.13	3316.48
Cd82	4075.87	3747.02	3734.84	3544.14	3764.63	3923.66
Mbd1	3617.68	3836.73	3188.54	4300.14	4308.46	4359.72
Ikbkg	4152.53	3619.21	3534.65	2908.54	3180.36	2876.95
Gltp	3379.57	3879.74	3649.22	3972.48	4343.74	3984.47
Ube2l3	3173.93	3357.45	3301.9	3698.1	4179.38	3709.11
Cdk12	3690.74	3268.96	3292.26	4100.78	4110.54	4078.28
Rpl27a	3924.34	3379.57	3404.41	4242.9	3928.98	4504.78
Rmnd5a	4273.39	3899.41	3844.58	4140.26	4447.85	4291.1
Ppp1cc	4314.88	3833.04	4108.69	3517.49	4039.12	3829.85
Gapvd1	3597.84	3957.17	3638.37	3814.57	3725.91	3510.19
Ccnt2	4094.81	3398	3356.17	3991.23	4009.87	3967.09
Nfic	4270.69	4134.13	4056.83	3982.35	3911.77	4148.64
Gsap	2403.67	2291.96	2256.34	2990.46	2894.68	2992.48
Etv6	3747.56	3841.65	3570.83	4260.67	4204.34	4170.36
Tiparp	3409.33	2985.08	3514.15	3469.13	3948.77	4697.62
Ntng2	3293.89	2928.55	2924.44	5490.41	5320.39	5792.98
Oasl2	158.741	240.871	126.625	640.531	778.74	615.868
R3hdm4	3928.85	3604.46	3570.83	4186.65	4324.8	4210.31
Tmem131l	4747.81	3994.03	4406.56	4315.94	4295.55	4550.82
Sdc3	1870.62	2944.52	2709.78	573.418	614.387	542.902
Fbxo9	3892.77	3096.91	2867.76	5371.97	5404.72	5329.99
Uba7	2259.36	1992.1	1958.47	3077.31	3105.5	3335.59
Tcp11l2	4397.86	3916.61	3717.96	4689	4785.17	4897.41
Ifitm1	3193.77	2428.37	4293.2	3469.13	3349.01	5765.18
B430306N03Rik	2771.66	2664.33	2641.04	4775.86	5372.88	5601.88
Khdrbs1	3891.87	4125.53	4185.87	3524.4	4127.75	3741.25
Nup153	2897.93	2686.45	3152.37	4666.3	5119.89	4829.66
Bdp1	3589.72	3406.6	3211.46	2798.99	3086.56	2939.49
Asah1	3657.37	4162.4	3853.03	2933.22	2967.82	2825.7
H2bc7	5716.5	5157.83	4333	4914.03	4086.45	5155.4
Ubtf	3412.04	3603.23	3465.91	4125.45	4245.64	4305.86
Trafd1	2006.82	2008.08	1956.06	2558.18	2601.25	2737.09
Nfat5	3638.43	3600.77	3397.17	3749.43	3698.37	3664.8
Tuba8	2329.71	2570.93	2167.1	5326.57	5997.59	6169.1
1810013L24Rik	2787.9	2685.22	3028.15	4113.61	4455.6	4033.11
Mapre1	3150.48	3218.58	3410.44	3965.57	4236.17	3822.9
Pbrm1	3000.76	3504.92	3617.86	4078.08	4153.57	4430.95
Rgs19	3849.48	3566.36	4043.57	4337.65	4165.61	4498.7
Anapc1	3559.96	3474.19	3371.85	3685.27	3810.23	3493.68
Gm42785	3927.95	3857.62	3433.35	4683.08	3803.35	3878.49
Srsf11	3632.11	3753.16	3739.67	3723.77	3713	3718.66
Wsb1	4408.68	4372.54	4312.49	3013.16	3255.22	3092.37
Abtb1	4267.08	3892.03	3983.27	3939.91	4350.62	4314.55
Ppp1r10	3984.77	4304.95	3644.4	4783.75	4653.51	4383.17
Ptpra	3573.49	5043.54	4144.87	3433.6	3497.88	3443.3
Lox	546.576	245.787	396.759	508.28	134.236	70.3601
Mcu	4391.55	4018.61	4183.46	5166.69	4855.73	4959.08
Clip1	4592.68	4548.28	4130.4	2928.28	2974.7	3171.42
Hnrnpa0	4582.76	3586.03	3921.76	3313.19	3413.55	3354.7
Kif1c	3157.69	4098.49	3851.82	1490.3	1765.72	1941.42
Rfc2	3413.84	3470.51	3186.13	4120.52	4133.78	4440.5
B4galt6	4132.69	4395.89	4435.5	3115.8	3139.92	2934.28
Bri3bp	4746.91	4125.53	4200.34	4660.38	4613.93	4926.94
Glcci1	4174.18	3735.96	4059.24	4740.32	4427.2	4794.91
Flcn	4235.51	4424.16	4140.04	3446.43	3911.77	4011.39
Blcap	3657.37	3382.02	3064.33	3239.17	3495.3	3332.98
C1qb	3132.44	6314.26	5659.55	492.488	1070.45	1132.71
Map3k11	3527.49	3202.6	3217.49	3867.86	3982.33	4386.65
Gba2	3861.21	3449.62	3621.48	4518.26	4508.09	4926.07
Mcm3ap	3220.83	3057.59	2989.56	4780.79	4741.28	4730.63
Akap8	3829.64	3873.6	3350.14	3683.3	3561.55	3782.94
Gm10521	3278.55	3477.88	2733.9	4271.52	4621.67	4155.59
Uvrag	4342.84	4467.17	4086.98	3504.66	3633.83	3722.14
Ppib	3012.48	3035.47	3128.25	3646.78	4046.87	4003.58
Tmem30a	2972.8	3347.61	3219.9	4044.52	4157.87	3670.89
Myo10	1600.94	2126.05	2098.36	3819.5	3453.99	3414.64
Rnf167	4296.84	3716.29	3881.97	4348.51	4578.65	4722.81
Laptm4a	2963.78	3133.78	3307.93	2912.49	2809.49	3114.95
Dennd3	4342.84	3597.09	3568.42	4489.64	4418.6	4714.99
Exoc3	4091.2	3395.54	3793.93	3929.05	4005.56	4655.93
Uhrf1bp1	3216.32	3449.62	3059.51	2855.25	3256.08	3233.09
Fgr	2661.63	2613.94	2479.44	4702.82	4916.82	5283.96
Gna12	4632.37	4786.7	4951.65	3547.1	3531.44	3887.18
Snx5	3615.88	5467.52	4556.1	2055.82	2275.13	2185.51
Rnpepl1	3873.83	4059.17	3632.34	4028.73	3757.74	4205.1
Rab1a	2901.54	3563.91	3427.32	3007.24	3164.87	3121.9
Ly6a2	1158.09	922.929	1230.07	4859.75	4609.63	5360.4
Arl8a	3286.67	3366.05	3227.13	2631.21	2739.79	2667.6
Atp5l	3501.33	3122.72	3376.67	3266.81	3344.71	3551.88
Srgap3	6023.16	4811.27	5379.76	4055.38	3736.23	3999.23
Prkacb	3914.42	3981.74	4219.64	3445.45	3518.53	3461.54
Tmem59	3573.49	3463.13	3492.45	3888.59	3898.86	3719.53
Ube3a	3502.23	3366.05	3423.71	3664.55	3706.98	3630.93
Csnk1d	3563.57	3679.43	3764.99	3463.21	3367.94	3629.19
Tnip1	2511.9	2068.29	2045.3	1860.4	1794.97	1975.29
Sod1	4194.02	4626.93	4402.94	3265.82	3410.11	3284.34
Dnajb6	3132.44	3159.59	3207.84	2990.46	3275.87	3081.08
Cdkn1a	1604.55	1925.74	1771.55	4937.72	4829.05	5155.4
Specc1	3113.5	3740.87	3357.38	4101.77	3836.91	3934.95
Zxdc	5002.16	4585.15	4032.71	3226.34	3225.96	3731.69
Pfkfb3	2823.98	2964.19	3374.26	3306.29	3074.52	3235.7
Sipa1l3	4023.56	3882.2	3253.67	5346.31	4660.39	4980.8
Epg5	3787.25	3637.64	3286.23	4118.55	4028.8	4396.2
Otud4	3135.14	3531.95	2889.47	3645.8	3750	3568.39
2510039O18Rik	3335.38	3942.42	3397.17	3115.8	3584.79	3553.62
Arhgef3	3168.52	2682.76	2556.62	3973.46	4673.3	4080.02
Zfp592	4157.04	3595.86	3445.41	4108.68	4146.68	4304.99
Cdk9	3664.58	3278.79	3405.62	3759.3	4090.75	4045.27
Pdia6	1995.09	2502.11	2714.6	2829.59	3035.8	2844.81
Rragc	3515.76	4429.08	4246.17	2895.71	3084.84	3029.83
Sin3b	3299.3	3298.46	3328.44	3469.13	3605.44	3501.5
Exoc6	4025.36	3346.39	3324.82	4721.57	4491.74	4525.63
Ghitm	2941.23	3321.81	3210.25	2444.68	2541.02	2493.01
Sash1	2640.88	5227.88	4077.33	161.86	310.636	293.601
Fbxl3	4265.28	3568.82	3428.53	3356.62	3640.72	3415.5
Sp140	3412.94	3088.31	3370.64	4358.38	4080.43	4364.06
Or2y1	3295.69	3143.61	2973.88	4565.63	3904.03	4093.05
Plagl2	2696.8	2659.41	2870.17	3316.15	3452.27	3434.61
Top2b	3690.74	3669.59	3738.46	4108.68	4067.52	3987.94
Tatdn2	3211.81	3592.17	3228.34	3274.7	3438.5	3309.53
mt-Nd2	2527.24	3577.42	4236.52	4039.59	3873.05	4056.56
Slfn5	764.845	1345.68	1134.8	527.032	641.923	500.338
Senp2	3563.57	3638.87	3200.6	3414.85	3537.46	3419.85
Zfyve26	5121.22	4524.93	4446.36	3203.64	3157.12	3585.76
Atl3	3115.3	3367.28	3449.03	3590.53	3536.6	3334.72
Zbtb16	4562.92	3976.83	3499.68	3691.2	3759.47	3725.61
Tor1aip2	2750.92	2841.29	3019.71	3584.61	3490.13	3480.65
Nrros	3109.89	3872.37	3603.39	4405.75	4697.4	4449.19
Twf2	3773.72	3359.9	3402	3987.28	4144.1	4373.62
Gata2	2614.72	2251.41	2518.03	5419.35	4968.45	5119.78
Spop	3578.9	3347.61	3370.64	3701.07	3780.12	3712.58
Ubxn7	4246.34	3556.53	4183.46	3828.38	4138.94	3853.3
Srsf3	3564.47	3582.34	3651.63	4013.93	4008.15	3671.75
Themis2	2771.66	2757.73	3374.26	2584.82	3067.63	3068.92
Septin7	3134.24	3562.68	3393.56	3510.58	3551.23	3293.89
Fnbp4	3715.09	3133.78	3345.32	3599.41	3581.34	3722.14
Btaf1	3854.89	4018.61	3286.23	3951.75	4308.46	3145.36
H2bc8	5000.36	5076.72	4281.14	4060.32	3481.53	4138.22
Rnf128	2744.6	3047.75	3041.42	3926.09	3544.34	3264.36
Zfhx3	4170.57	3761.76	3731.22	4149.14	4140.66	4265.04
Cpne2	4498.88	4604.81	4371.59	4028.73	3813.68	3732.56
Trappc8	3348.9	3298.46	3848.2	3821.47	3756.02	3789.02
Ube2z	3009.77	2948.21	3256.08	3683.3	3799.91	3809
Cpeb4	2803.23	3581.11	3433.35	2349.93	2445.5	2359.23
Rasa2	2943.93	3101.83	2633.81	4627.81	4381.6	4100.86
Sec31a	3278.55	3164.5	3368.23	3992.22	3761.19	3735.16
Mef2d	3829.64	3965.77	3875.94	3113.83	2992.77	3425.06
Mon2	3633.02	3502.46	3285.02	3580.66	3583.07	3771.65
Fgfr1op2	3105.38	3114.12	3311.55	3964.58	4154.43	4109.55
Mfn2	3255.1	3486.48	3361	2815.77	2960.07	3075.86
Irag2	4941.73	3883.43	4240.14	4585.37	4242.2	4851.37
Ceacam1	4616.13	3581.11	3623.89	5554.56	5083.75	4978.19
Ppp4r3a	3348.9	3302.14	3819.26	3727.71	3521.97	3562.3
Lrrfip2	3602.35	3262.82	3339.29	4248.82	4053.75	4192.94
Usp3	4159.75	3636.41	3561.18	3368.46	3599.41	3687.39
Tecpr1	4109.24	4950.14	4669.46	2563.11	2473.9	2729.28
Wac	3454.43	3572.51	3332.05	3709.95	3921.24	3724.74
Ube2q1	3752.97	3592.17	3089.66	3564.87	3740.53	3696.94
Gls	3728.62	3538.1	3216.28	3517.49	3885.96	3454.59
Nfil3	1977.96	1606.22	2310.61	5599.96	5476.14	5738.26
Ube2d2a	3042.24	3007.2	3207.84	3641.85	3598.55	3388.58
Tpp1	3279.46	3794.95	4015.83	3027.97	3024.61	3182.71
Oaz1-ps	3218.12	3546.7	3432.15	3458.28	3570.16	4156.46
Stat2	1410.63	1534.94	1283.14	1897.91	1937.82	2051.73
Tes	2579.55	2720.86	2571.1	5111.42	5255.85	5256.16
Tmem104	2515.51	2894.14	3048.65	2960.85	2979.86	3155.78
Atxn7l3	3260.51	2903.97	3395.97	4031.69	4224.13	4279.8
Adssl1	4365.39	4606.04	4311.29	3769.17	4325.67	4174.7
Rnf40	3702.47	3928.9	3590.13	3407.94	3694.93	3900.21
Lrp4	3018.79	2702.42	2649.48	6176.34	6125.8	6590.39
Micall1	4523.23	4108.32	3895.23	3703.04	3616.62	3842.88
Trip11	3620.39	3567.59	3745.7	3738.57	3887.68	4026.16
Ist1	3335.38	3879.74	3444.21	2968.75	3266.41	2906.48
Cyb5a	3313.73	3083.39	3203.02	2835.51	2807.77	2955.12
[truncated: 14,255 more rows]
